# Supplementary material for: Causal association between gut microbiota and intrahepatic cholestasis of pregnancy: mendelian randomization study
Source: BMC Pregnancy Childbirth. 2023 Aug 5;23:568. doi: 10.1186/s12884-023-05889-8 (PMC10403878; doi:10.1186/s12884-023-05889-8)
Supplement: Supplementary file 1 — Supplementary Material 1 [file 12884_2023_5889_MOESM1_ESM.xlsx]

## Sheet: Table S1
Table S1 The selected IVs in the MR study of causal effect of gut microbiota on ICP
Bacterial taxa (exposure)	SNP	Effect allele	Other allele	F-stastistics	Exposure (Bacterial taxa)			Outcomes (ICP)
					Beta	SE	P-value	Beta	SE	P-value
phylum Actinobacteria	rs11766971	C	T	20.0229	-0.0476376	0.010646	9.39918e-06	0.0771	0.0474	0.1041
phylum Actinobacteria	rs12528285	C	T	20.0484	0.0809469	0.0180784	5.68787e-06	0.0183	0.0758	0.8094
phylum Actinobacteria	rs13192624	T	C	19.7202	-0.0522862	0.0117742	9.32567e-06	-0.0542	0.0547	0.3216
phylum Actinobacteria	rs1397793	A	G	21.832	0.0521387	0.0111587	3.73766e-06	-0.0488	0.0521	0.349
phylum Actinobacteria	rs4429415	C	T	27.3138	0.0581908	0.0111343	2.05145e-07	-0.0121	0.0475	0.7983
phylum Actinobacteria	rs55888705	A	G	23.5968	0.0534221	0.0109975	1.31241e-06	0.1664	0.0524	0.00151098
phylum Actinobacteria	rs6496870	C	T	20.1423	-0.0510777	0.0113809	4.61743e-06	-0.0111	0.0491	0.8213
phylum Actinobacteria	rs6743026	T	C	19.1715	0.0589446	0.0134622	9.88325e-06	0.0347	0.0599	0.5627
phylum Actinobacteria	rs74037001	G	A	24.5617	-0.0819391	0.0165334	6.71243e-07	-0.0722	0.0834	0.3864
phylum Actinobacteria	rs75211493	G	A	20.7135	0.0840786	0.0184739	9.27193e-06	-0.0061	0.0913	0.9467
phylum Actinobacteria	rs7570971	A	C	58.1614	0.086653	0.0113623	1.41351e-14	-0.0119	0.0479	0.8033
phylum Actinobacteria	rs80124826	T	C	19.8758	-0.124191	0.0278566	8.75427e-06	-0.1453	0.1437	0.3118
phylum Actinobacteria	rs8047955	G	A	21.9644	-0.0521115	0.0111192	2.66201e-06	0.0313	0.0502	0.5331
phylum Actinobacteria	rs857444	C	T	21.3147	0.0507315	0.0109885	3.80347e-06	0.0178	0.0489	0.716101
phylum Actinobacteria	rs9833771	C	T	21.1499	-0.0490077	0.0106564	4.07437e-06	-0.0593	0.0474	0.2108
phylum Bacteroidetes	rs17343978	A	C	21.3739	-0.0556041	0.0120272	7.2247e-06	-0.0513	0.0583	0.3788
phylum Bacteroidetes	rs2032750	C	T	22.8783	0.0510857	0.0106804	1.70836e-06	0.0585	0.0474	0.2168
phylum Bacteroidetes	rs62531359	T	G	19.2597	0.0657788	0.0149886	8.42326e-06	0.0848	0.0615	0.1675
phylum Bacteroidetes	rs62575403	C	T	21.854	0.145424	0.0311079	2.95951e-06	-0.1086	0.118	0.3575
phylum Bacteroidetes	rs6586324	T	C	20.5349	0.0477792	0.0105437	7.36885e-06	0.0161	0.0477	0.735301
phylum Bacteroidetes	rs72706335	T	C	20.4642	-0.223193	0.0493382	7.13116e-06	-0.2419	0.151	0.109
phylum Bacteroidetes	rs73512608	G	A	27.0447	-0.123117	0.0236743	2.53893e-07	-0.0354	0.1048	0.735301
phylum Bacteroidetes	rs73846128	A	G	24.7651	-0.0664262	0.0133481	4.783e-07	0.0348	0.0666	0.6018
phylum Bacteroidetes	rs73975615	G	A	21.9051	-0.207163	0.0442629	1.20412e-06	0.1898	0.2728	0.4867
phylum Bacteroidetes	rs7999780	G	A	19.2	0.0543635	0.0124067	9.46651e-06	-0.0078	0.0536	0.8846
phylum Bacteroidetes	rs929878	T	C	19.7447	0.0540001	0.0121526	6.51118e-06	-0.023	0.0578	0.690601
phylum Cyanobacteria	rs12555298	G	A	19.7301	0.0974327	0.0219351	8.0863e-06	0.0244	0.0623	0.6951
phylum Cyanobacteria	rs2585223	T	C	20.2063	0.111364	0.0247743	8.85727e-06	-0.0467	0.0716	0.514301
phylum Cyanobacteria	rs584122	T	C	21.5655	0.151774	0.0326827	4.22776e-06	-0.1056	0.1016	0.2987
phylum Cyanobacteria	rs61972390	T	C	19.6001	0.107346	0.0242469	9.11381e-06	-0.0958	0.0695	0.1678
phylum Cyanobacteria	rs7148504	T	G	20.5368	-0.0800404	0.0176621	6.62384e-06	-0.1204	0.0479	0.01187
phylum Cyanobacteria	rs76531781	T	C	22.0849	-0.231868	0.0493393	2.87336e-06	0.0998	0.1184	0.3993
phylum Cyanobacteria	rs789068	G	A	27.3661	-0.111385	0.0212922	1.5717e-07	0.0743	0.0671	0.2681
phylum Cyanobacteria	rs9864379	T	C	26.8655	-0.138933	0.0268045	2.03334e-07	-0.0156	0.0668	0.8151
phylum Euryarchaeota	rs10202904	G	T	25.3707	0.115986	0.0230271	6.18885e-07	0.0004	0.048	0.9928
phylum Euryarchaeota	rs11022995	A	G	20.538	0.10373	0.0228889	7.73001e-06	-0.0259	0.0472	0.583399
phylum Euryarchaeota	rs34928225	T	C	22.0507	0.19977	0.0425421	4.33092e-06	-0.0027	0.082	0.9736
phylum Euryarchaeota	rs45498998	G	A	20.3584	-0.131882	0.029229	5.32451e-06	-0.1206	0.0655	0.0654998
phylum Euryarchaeota	rs56131665	G	A	20.9927	0.176759	0.0385787	5.30383e-06	0.0089	0.0762	0.9075
phylum Euryarchaeota	rs6064552	T	C	20.0952	-0.123612	0.0275749	9.3377e-06	-0.0316	0.0608	0.6033
phylum Euryarchaeota	rs6508769	C	T	19.941	-0.150529	0.0337091	8.12363e-06	-0.0609	0.0668	0.3615
phylum Euryarchaeota	rs7015093	G	A	19.9569	-0.118111	0.0264389	7.19863e-06	0.0028	0.0536	0.9585
phylum Euryarchaeota	rs76029318	T	C	24.0166	0.214866	0.0438442	1.04621e-06	0.1771	0.096	0.0650894
phylum Euryarchaeota	rs7635189	A	G	21.4016	-0.119983	0.0259356	4.635e-06	-0.0167	0.0528	0.751299
phylum Euryarchaeota	rs77658038	A	C	22.0775	-0.160157	0.0340856	4.75423e-06	0.0553	0.0586	0.3451
phylum Euryarchaeota	rs894996	C	A	21.4036	0.203577	0.0440033	5.11929e-06	-0.0812	0.0925	0.3801
phylum Firmicutes	rs112334273	G	A	24.251	0.0627459	0.0127415	9.26446e-07	-0.0143	0.0526	0.786401
phylum Firmicutes	rs2273429	A	G	21.0413	-0.0702112	0.0153063	9.26232e-06	-0.0324	0.0772	0.674401
phylum Firmicutes	rs2332027	A	G	21.2013	0.0482656	0.0104823	4.04548e-06	-0.09	0.0487	0.0645996
phylum Firmicutes	rs2547978	G	A	19.6519	-0.0465802	0.0105075	8.56841e-06	0.0065	0.0486	0.8939
phylum Firmicutes	rs3792064	G	A	24.1682	0.0897349	0.0182532	6.75492e-07	-0.004	0.1047	0.9692
phylum Firmicutes	rs3852931	T	C	21.08	0.0482086	0.0105	4.52595e-06	-0.027	0.0496	0.5855
phylum Firmicutes	rs4750583	G	A	19.9442	-0.0616007	0.0137936	5.78562e-06	0.0413	0.0606	0.4954
phylum Firmicutes	rs56199908	T	C	20.5723	-0.186194	0.041051	8.66662e-06	-0.138	0.1066	0.1954
phylum Firmicutes	rs6814436	C	T	20.334	-0.0680205	0.0150844	6.80456e-06	0.0274	0.0674	0.684699
phylum Firmicutes	rs6815608	C	T	19.6928	-0.0935765	0.0210869	7.23852e-06	-0.0416	0.0662	0.5298
phylum Firmicutes	rs7247191	T	C	20.5153	-0.0713033	0.0157424	4.73097e-06	-0.0439	0.0793	0.5797
phylum Firmicutes	rs72738886	T	C	20.6212	0.0864609	0.0190398	7.67892e-06	-0.0652	0.088	0.4588
phylum Firmicutes	rs72771021	C	T	21.0222	-0.141357	0.0308303	5.12436e-06	-0.0938	0.0944	0.3201
phylum Firmicutes	rs8085381	A	G	19.5971	-0.0647291	0.0146219	8.67261e-06	-0.0533	0.0608	0.3807
phylum Firmicutes	rs992074	T	C	21.042	-0.233491	0.050901	8.51609e-06	-0.1405	0.1559	0.3674
phylum Lentisphaerae	rs1002941	A	G	21.2805	-0.107661	0.0233382	4.30884e-06	-0.0813	0.0547	0.1375
phylum Lentisphaerae	rs11770843	C	T	22.7155	0.111896	0.0234776	1.13813e-06	0.05	0.0505	0.322
phylum Lentisphaerae	rs17114848	G	A	21.1196	0.148972	0.0324162	6.76986e-06	0.0411	0.0789	0.6028
phylum Lentisphaerae	rs2031282	A	G	19.8503	0.120412	0.0270263	5.86462e-06	0.0536	0.0624	0.3902
phylum Lentisphaerae	rs2825714	A	G	22.861	-0.138226	0.0289096	1.49772e-06	-0.0097	0.0632	0.8781
phylum Lentisphaerae	rs60995569	T	G	22.7426	-0.16062	0.0336806	9.1939e-06	0.0749	0.0758	0.3237
phylum Lentisphaerae	rs62570196	C	T	24.4104	-0.217203	0.0439621	9.64473e-07	0.0432	0.1172	0.7126
phylum Lentisphaerae	rs72640280	A	G	20.5304	0.220185	0.0485947	5.19194e-06	0.1088	0.1027	0.2896
phylum Lentisphaerae	rs77599476	A	G	22.9641	0.229981	0.0479918	1.90265e-06	0.039	0.1035	0.706401
phylum Proteobacteria	rs10750258	C	A	20.598	0.0491248	0.010824	8.71907e-06	-0.0399	0.0487	0.4123
phylum Proteobacteria	rs11126162	T	C	16.971	-0.0770689	0.0187079	9.25977e-06	-0.0214	0.0861	0.8035
phylum Proteobacteria	rs11715072	G	A	20.3033	-0.0519289	0.0115246	6.90415e-06	-0.0188	0.0512	0.7136
phylum Proteobacteria	rs12150865	C	T	23.1178	0.0511615	0.0106407	1.54085e-06	0.0311	0.0469	0.5067
phylum Proteobacteria	rs12467198	C	T	20.0129	0.0498267	0.011138	6.30667e-06	0.0062	0.0476	0.8962
phylum Proteobacteria	rs2347697	G	T	21.2469	0.0502281	0.0108968	4.26914e-06	-0.0518	0.0508	0.3075
phylum Proteobacteria	rs2532663	A	G	23.685	0.125578	0.0258034	7.4681e-07	-0.1171	0.0785	0.1356
phylum Proteobacteria	rs3890996	G	T	20.1829	0.0474614	0.0105645	6.94656e-06	0.0045	0.0472	0.9246
phylum Proteobacteria	rs4340090	C	T	18.9752	-0.0668162	0.0153387	9.9901e-06	0.0917	0.0728	0.2079
phylum Proteobacteria	rs6707783	C	T	20.4699	0.0849594	0.0187782	8.08593e-06	-0.0282	0.0826	0.7329
phylum Proteobacteria	rs72771021	C	T	21.004	0.141726	0.0309242	7.18092e-06	-0.0938	0.0944	0.3201
phylum Proteobacteria	rs922773	C	T	25.9285	-0.0803778	0.0157851	3.67959e-07	-0.0345	0.0781	0.6586
phylum Tenericutes	rs10108398	G	A	24.9595	0.0769142	0.0153953	1.09001e-06	0.3178	0.0535	2.913e-09
phylum Tenericutes	rs11890098	A	G	23.5505	0.074438	0.0153389	9.56577e-07	0.0442	0.0525	0.3998
phylum Tenericutes	rs12566890	T	G	19.1763	-0.101147	0.0230978	3.65098e-06	-0.0664	0.0706	0.3467
phylum Tenericutes	rs17214486	C	A	20.2232	0.06099	0.0135623	6.60861e-06	0.0977	0.0506	0.0533605
phylum Tenericutes	rs2464826	A	C	19.8741	0.0944239	0.0211806	8.39499e-06	0.0744	0.0753	0.3234
phylum Tenericutes	rs28537087	G	A	19.0019	0.0820873	0.0188312	8.07402e-06	0.0468	0.0553	0.3972
phylum Tenericutes	rs3768491	G	A	20.8753	0.0681052	0.0149061	4.2335e-06	0.0192	0.052	0.7118
phylum Tenericutes	rs4885016	C	T	20.3631	0.0819606	0.0181628	7.26993e-06	-0.0764	0.0697	0.2726
phylum Tenericutes	rs6043847	T	C	21.3745	-0.114937	0.0248606	4.55481e-06	-0.0314	0.1	0.753401
phylum Tenericutes	rs72901605	T	C	22.3383	-0.0841852	0.0178119	3.25792e-06	-0.1736	0.0746	0.0200198
phylum Tenericutes	rs74603314	T	C	22.9237	0.221639	0.0462918	1.5569e-06	0.0358	0.1182	0.762
phylum Tenericutes	rs78169027	A	G	20.8241	-0.108283	0.0237289	5.87611e-06	0.0033	0.1005	0.9737
phylum Verrucomicrobia	rs11252894	A	C	23.2033	0.0784055	0.0162769	1.10555e-06	0.0226	0.0555	0.6836
phylum Verrucomicrobia	rs117107102	A	G	22.8276	0.204283	0.0427565	2.67935e-06	-0.1566	0.1112	0.1591
phylum Verrucomicrobia	rs11729256	T	C	22.4951	0.0696984	0.0146953	2.23404e-06	-0.0771	0.0626	0.2187
phylum Verrucomicrobia	rs12512971	A	C	18.4672	0.171057	0.0398053	9.81386e-06	-0.067	0.0889	0.4508
phylum Verrucomicrobia	rs12908520	G	A	21.5244	0.0594916	0.012823	3.40447e-06	-0.0073	0.0475	0.8774
phylum Verrucomicrobia	rs2602429	T	C	24.7863	-0.0764148	0.0153487	8.71044e-07	-0.0274	0.0539	0.6111
phylum Verrucomicrobia	rs3995795	C	T	19.4305	0.0610914	0.0138592	9.7221e-06	0.0847	0.0485	0.0810494
phylum Verrucomicrobia	rs45598138	C	A	22.2019	-0.143901	0.03054	2.19129e-06	-0.0196	0.1486	0.8951
phylum Verrucomicrobia	rs61779207	G	A	21.1087	-0.0755253	0.0164385	5.27971e-06	-0.0033	0.057	0.9534
phylum Verrucomicrobia	rs74542928	T	C	25.1437	0.115994	0.0231324	4.08376e-07	0.1216	0.1091	0.2653
phylum Verrucomicrobia	rs76430504	T	C	21.3132	-0.11753	0.025458	3.49559e-06	-0.1118	0.1087	0.3039
phylum Verrucomicrobia	rs9349825	A	G	21.0484	-0.0660243	0.0143911	6.2748e-06	-0.0428	0.0604	0.4789
class Actinobacteria	rs11655079	T	C	20.3506	-0.0560674	0.0124286	5.92516e-06	0.0194	0.0604	0.7474
class Actinobacteria	rs11745923	G	T	23.8125	0.0563759	0.0115529	1.58132e-06	0.0334	0.0483	0.4883
class Actinobacteria	rs12049045	A	G	19.9355	0.0510452	0.0114325	8.62621e-06	0.03	0.0487	0.5376
class Actinobacteria	rs134366	A	G	22.6626	-0.111877	0.023501	1.50428e-06	-0.0518	0.0929	0.577
class Actinobacteria	rs1376754	G	A	20.489	0.0509242	0.0112503	6.71382e-06	0.0008	0.0474	0.9868
class Actinobacteria	rs1515761	C	T	20.1357	-0.0762317	0.0169884	4.96364e-06	0.0622	0.0902	0.4905
class Actinobacteria	rs182549	T	C	85.3763	-0.111489	0.012066	3.78966e-20	0.0263	0.0482	0.5843
class Actinobacteria	rs4945008	G	A	19.8423	-0.0540741	0.0121393	5.39237e-06	-0.0363	0.0485	0.4539
class Actinobacteria	rs6660520	G	A	27.9845	-0.0711483	0.0134495	1.10652e-07	-0.0767	0.0531	0.1485
class Actinobacteria	rs72767435	T	C	21.3231	-0.126352	0.0273626	2.56803e-06	0.2026	0.105	0.0536402
class Actinobacteria	rs7322849	T	C	23.9534	0.0944467	0.0192976	6.20798e-07	0.0052	0.0827	0.9503
class Actinobacteria	rs80083040	T	G	20.0376	0.155784	0.0348017	8.62105e-06	-0.1362	0.1153	0.2376
class Actinobacteria	rs8047955	G	A	24.32	-0.0575816	0.0116762	8.3372e-07	0.0237	0.0486	0.624901
class Actinobacteria	rs857444	C	T	19.5003	0.0509553	0.011539	8.92237e-06	0.0178	0.0489	0.716101
class Actinobacteria	rs961091	G	A	19.8347	0.0501255	0.011255	8.67601e-06	0.0409	0.0489	0.4024
class Alphaproteobacteria	rs140912403	C	T	25.5771	-0.160677	0.0317708	6.20369e-07	-0.0879	0.1011	0.3844
class Alphaproteobacteria	rs34569731	G	A	20.0282	-0.0705145	0.0157564	7.37921e-06	0.0137	0.0492	0.7813
class Alphaproteobacteria	rs55876211	C	T	19.2555	-0.080811	0.0184159	7.53633e-06	0.0202	0.0541	0.709099
class Alphaproteobacteria	rs62285697	C	T	19.8122	0.0805256	0.0180912	9.75933e-06	-0.0162	0.0549	0.768399
class Alphaproteobacteria	rs76784716	A	G	24.7771	0.133271	0.0267738	5.09143e-07	-0.0252	0.075	0.736801
class Alphaproteobacteria	rs7960664	A	G	20.3052	-0.0969489	0.0215149	8.84301e-06	0.0203	0.0841	0.8097
class Alphaproteobacteria	rs9813022	A	G	23.8402	-0.0751277	0.0153867	1.05334e-06	-0.0123	0.0488	0.8002
class Bacilli	rs11110282	A	G	21.6686	-0.101189	0.0217379	4.85445e-06	-0.034	0.1099	0.7567
class Bacilli	rs11730038	G	A	24.0126	-0.0630747	0.0128717	1.96024e-06	0.0154	0.0519	0.7663
class Bacilli	rs12797734	T	C	20.363	0.0572158	0.0126793	7.21174e-06	0.0079	0.0548	0.8859
class Bacilli	rs13068444	A	G	19.4145	0.0601035	0.0136407	9.53038e-06	0.0896	0.0615	0.1449
class Bacilli	rs1595463	C	A	19.2998	0.0476864	0.0108547	7.97389e-06	0.0263	0.0476	0.5798
class Bacilli	rs28564647	T	G	19.8548	-0.0613034	0.0137579	7.81196e-06	0.1571	0.0633	0.01309
class Bacilli	rs2952251	G	A	23.3614	0.0598868	0.0123903	1.07895e-06	0.0089	0.0608	0.883
class Bacilli	rs34989881	A	G	20.374	0.111056	0.0246039	6.54591e-06	0.0943	0.1109	0.3955
class Bacilli	rs35344081	G	A	23.7719	0.0619529	0.0127066	1.01499e-06	0.0768	0.0535	0.1512
class Bacilli	rs4028634	C	T	22.4644	-0.0520614	0.0109842	2.2076e-06	0.0264	0.0489	0.5898
class Bacilli	rs4459992	T	C	21.2066	0.0535854	0.0116362	4.29833e-06	-0.0021	0.0502	0.966
class Bacilli	rs57872228	C	T	23.7569	-0.0714773	0.0146647	9.21977e-07	-0.0427	0.0734	0.5603
class Bacilli	rs694949	A	G	20.3136	-0.081146	0.0180042	7.59591e-06	0.0145	0.0804	0.8564
class Bacilli	rs74663707	C	T	19.095	0.0979154	0.0224074	8.45688e-06	0.0134	0.0964	0.8894
class Bacilli	rs7666190	A	C	17.6101	0.104044	0.0247934	8.46837e-06	-0.0813	0.0741	0.2724
class Bacilli	rs77558518	A	G	23.1578	-0.107255	0.0222879	1.33773e-06	-0.103	0.0803	0.1995
class Bacilli	rs78938557	T	C	21.514	0.108007	0.0232858	1.06891e-06	0.0138	0.141	0.9219
class Bacilli	rs9581006	T	C	23.2075	-0.225309	0.0467697	1.79457e-06	0.058	0.1238	0.6392
class Bacteroidia	rs11146701	A	G	20.1861	0.0473596	0.010541	7.08223e-06	0.0056	0.0626	0.9283
class Bacteroidia	rs17343978	A	C	21.0666	-0.0552057	0.0120278	8.3593e-06	-0.0513	0.0583	0.3788
class Bacteroidia	rs2032750	C	T	22.6569	0.0508393	0.0106807	1.91509e-06	0.0585	0.0474	0.2168
class Bacteroidia	rs2363574	T	C	19.2211	0.222741	0.0508055	9.93482e-06	0.1645	0.1242	0.1853
class Bacteroidia	rs4146051	G	A	19.1051	0.107377	0.0245661	8.76436e-06	0.0182	0.0888	0.8371
class Bacteroidia	rs4916508	A	G	19.6415	0.0466729	0.0105312	8.4711e-06	0.1209	0.0478	0.0113799
class Bacteroidia	rs55773148	G	A	26.3414	-0.121514	0.0236759	3.89583e-07	-0.0354	0.1048	0.735301
class Bacteroidia	rs62531359	T	G	19.138	0.0655728	0.0149891	9.08657e-06	0.0848	0.0615	0.1675
class Bacteroidia	rs62575403	C	T	20.2637	0.140055	0.0311128	7.06122e-06	-0.1086	0.118	0.3575
class Bacteroidia	rs72706335	T	C	20.3146	-0.22241	0.0493458	7.65526e-06	-0.2419	0.151	0.109
class Bacteroidia	rs73975615	G	A	21.874	-0.207018	0.0442633	1.21616e-06	0.1898	0.2728	0.4867
class Bacteroidia	rs7631304	G	A	23.5904	-0.0645771	0.0132957	8.36778e-07	0.035	0.0666	0.5997
class Bacteroidia	rs79585701	A	C	18.6872	0.0646823	0.0149628	9.98596e-06	-0.0176	0.0672	0.793201
class Bacteroidia	rs929878	T	C	20.3722	0.0548532	0.012153	4.7338e-06	-0.023	0.0578	0.690601
class Betaproteobacteria	rs11128180	A	G	21.2034	0.0592944	0.0128769	3.67147e-06	-0.0517	0.0556	0.3531
class Betaproteobacteria	rs1511453	A	G	21.5016	0.0923492	0.0199158	4.75762e-06	0.0489	0.0998	0.6242
class Betaproteobacteria	rs1928341	G	A	22.661	-0.0525581	0.0110408	2.0153e-06	0.019	0.0479	0.6924
class Betaproteobacteria	rs2321387	G	A	20.4304	-0.0494596	0.0109424	5.80029e-06	0.0209	0.0477	0.6611
class Betaproteobacteria	rs2613606	T	C	22.1226	0.0513106	0.0109091	2.19816e-06	-0.028	0.0479	0.559099
class Betaproteobacteria	rs320161	G	A	20.564	-0.0572286	0.01262	7.33247e-06	0.0855	0.0556	0.1243
class Betaproteobacteria	rs4033856	T	C	24.7756	-0.0832423	0.0167237	5.17166e-07	-0.0372	0.084	0.658
class Betaproteobacteria	rs56386628	C	T	21.0305	-0.0622252	0.0135688	5.86949e-06	-0.0859	0.0543	0.1139
class Betaproteobacteria	rs6087811	T	G	24.2783	-0.0978177	0.0198522	7.44303e-07	-0.1289	0.0789	0.1024
class Betaproteobacteria	rs62395635	T	C	21.6229	0.109741	0.0236	2.9409e-06	0.0814	0.0993	0.4121
class Betaproteobacteria	rs75242906	C	T	18.6006	-0.121083	0.028075	9.27278e-06	0.0324	0.0856	0.7051
class Clostridia	rs10774377	G	A	21.3904	-0.052659	0.0113858	3.24399e-06	0.0082	0.0477	0.8634
class Clostridia	rs112334273	G	A	25.314	0.0641008	0.0127404	3.81408e-07	-0.0143	0.0526	0.786401
class Clostridia	rs13105690	C	T	20.0439	0.0529097	0.011818	8.77789e-06	-0.0235	0.0526	0.655
class Clostridia	rs13179700	C	T	21.8302	-0.0511937	0.0109569	3.37085e-06	0.0598	0.0497	0.2296
class Clostridia	rs1842454	G	A	18.4663	-0.0547202	0.0127338	8.72027e-06	0.0018	0.0606	0.9768
class Clostridia	rs2273429	A	G	22.3637	-0.0724037	0.0153105	4.52137e-06	-0.0324	0.0772	0.674401
class Clostridia	rs6797343	T	G	19.3752	-0.0592279	0.0134556	9.35643e-06	-0.0296	0.0601	0.622801
class Clostridia	rs6814436	C	T	24.0751	-0.0739995	0.0150815	9.65095e-07	0.0274	0.0674	0.684699
class Clostridia	rs6815608	C	T	24.2291	-0.103803	0.0210883	4.01856e-07	-0.0416	0.0662	0.5298
class Clostridia	rs72738886	T	C	20.6968	0.0866169	0.0190393	8.24233e-06	-0.0652	0.088	0.4588
class Clostridia	rs72915163	T	C	23.2276	-0.0581025	0.0120557	1.34295e-06	-1.1752	1.1833	0.3206
class Clostridia	rs72915163	T	C	23.2276	-0.0581025	0.0120557	1.34295e-06	-0.0337	0.0576	0.5585
class Clostridia	rs992074	T	C	25.2454	-0.255639	0.0508787	8.77506e-07	-0.1405	0.1559	0.3674
class Coriobacteriia	rs11250875	T	C	21.5256	0.06075	0.0130939	4.82848e-06	0.0631	0.0573	0.2704
class Coriobacteriia	rs11656361	A	C	19.3938	0.0773006	0.017553	8.0201e-06	-0.0197	0.0614	0.748101
class Coriobacteriia	rs12974142	G	A	19.8645	0.0789796	0.0177205	8.51236e-06	-0.0911	0.0923	0.3237
class Coriobacteriia	rs13307134	T	C	20.0717	-0.0565686	0.0126265	7.79938e-06	0.055	0.0629	0.3814
class Coriobacteriia	rs1397793	A	G	19.6816	0.0498855	0.0112446	9.77372e-06	-0.0488	0.0521	0.349
class Coriobacteriia	rs1816223	G	A	20.6523	0.0586265	0.0129006	4.84117e-06	-0.0906	0.059	0.1248
class Coriobacteriia	rs240104	T	C	22.6297	-0.0603429	0.0126849	1.51604e-06	-0.0022	0.0527	0.9664
class Coriobacteriia	rs2442778	A	G	20.2718	0.116408	0.0258545	9.02693e-06	-0.1606	0.1068	0.1326
class Coriobacteriia	rs3025411	A	G	19.5657	0.0926543	0.0209468	8.26913e-06	0.0133	0.0778	0.8643
class Coriobacteriia	rs34739816	G	T	21.5943	0.0965017	0.0207666	3.88356e-06	0.1511	0.1017	0.1375
class Coriobacteriia	rs67561917	A	G	21.4864	-0.0714367	0.0154113	5.39126e-06	0.0141	0.0612	0.8177
class Coriobacteriia	rs719099	A	G	24.9568	0.0778402	0.0155815	5.43313e-07	-0.0686	0.0795	0.3882
class Coriobacteriia	rs8010111	A	G	20.3279	0.103377	0.0229286	6.8962e-06	-0.0091	0.0857	0.9156
class Deltaproteobacteria	rs1035691	G	A	20.5882	0.055176	0.0121602	9.65162e-06	-0.0612	0.0484	0.2061
class Deltaproteobacteria	rs112381107	C	T	20.4446	0.206594	0.0456908	4.63052e-06	-0.1142	0.0993	0.2505
class Deltaproteobacteria	rs11599763	C	T	21.4899	0.0544219	0.0117397	3.94121e-06	-0.0817	0.0484	0.0915609
class Deltaproteobacteria	rs17084793	G	A	19.8501	-0.0710762	0.015953	5.6863e-06	-0.0435	0.0667	0.5139
class Deltaproteobacteria	rs17791387	A	G	22.7608	-0.0735881	0.0154246	1.60221e-06	0.1259	0.0798	0.1147
class Deltaproteobacteria	rs2692012	G	A	18.9685	-0.110335	0.0253336	3.14188e-06	-0.1451	0.1045	0.1651
class Deltaproteobacteria	rs2838334	G	A	20.4801	0.0561722	0.0124124	5.44553e-06	-0.0199	0.0496	0.688201
class Deltaproteobacteria	rs3935584	C	T	20.4852	-0.0523484	0.011566	7.50119e-06	0.0266	0.0474	0.5753
class Deltaproteobacteria	rs4506934	C	T	21.6657	-0.0936514	0.02012	3.58889e-06	-0.0072	0.0738	0.9219
class Deltaproteobacteria	rs55744759	A	G	20.8539	-0.0779693	0.0170738	7.31375e-06	-0.0006	0.0742	0.9931
class Deltaproteobacteria	rs6058181	C	T	24.7551	0.0825716	0.0165958	3.39555e-07	0.0714	0.0638	0.2633
class Deltaproteobacteria	rs62020470	A	G	20.4802	-0.0585411	0.0129358	4.85087e-06	-0.0013	0.0613	0.9831
class Deltaproteobacteria	rs9928243	C	A	20.9226	-0.0538457	0.0117718	5.02077e-06	-0.0674	0.0473	0.1535
class Erysipelotrichia	rs1074800	G	A	20.4591	-0.0492438	0.010887	6.14582e-06	-0.0743	0.0478	0.12
class Erysipelotrichia	rs10781552	C	T	22.633	-0.0552212	0.0116074	2.33115e-06	0.0156	0.0525	0.7671
class Erysipelotrichia	rs17530232	A	G	21.0422	0.10305	0.0224648	2.79126e-06	0.0608	0.1055	0.5646
class Erysipelotrichia	rs1884466	C	T	19.7596	-0.0475363	0.0106939	9.52708e-06	0.0207	0.0475	0.6624
class Erysipelotrichia	rs2300774	A	G	24.0936	-0.0524152	0.0106784	8.95468e-07	-0.0536	0.0474	0.2574
class Erysipelotrichia	rs290833	T	G	19.9427	-0.0497374	0.0111376	8.02897e-06	0.0338	0.0475	0.4758
class Erysipelotrichia	rs35161940	T	C	23.1182	-0.0806041	0.0167641	1.8451e-06	-0.0307	0.0765	0.6885
class Erysipelotrichia	rs4078432	T	C	20.7231	0.0608929	0.0133764	4.23107e-06	0.0178	0.0629	0.777401
class Erysipelotrichia	rs56970041	T	G	19.3853	0.0724145	0.0164471	5.40344e-06	-0.0114	0.0984	0.9075
class Erysipelotrichia	rs62504403	C	T	28.3708	0.0681159	0.0127883	1.12264e-07	0.0398	0.0595	0.5044
class Erysipelotrichia	rs7234058	T	C	23.7438	-0.0945759	0.0194091	9.12347e-07	0.0859	0.0824	0.2974
class Erysipelotrichia	rs7826267	G	T	17.755	0.0839071	0.0199131	9.28453e-06	-0.0662	0.0962	0.4911
class Erysipelotrichia	rs8003149	C	T	21.2477	0.0538798	0.0116888	4.08479e-06	0.0364	0.0502	0.4679
class Gammaproteobacteria	rs11181912	G	A	23.7675	-0.0579153	0.0118796	9.94764e-07	0.0289	0.0506	0.5672
class Gammaproteobacteria	rs12404135	A	G	20.933	-0.0788843	0.0172415	8.89488e-06	-0.0348	0.0877	0.691801
class Gammaproteobacteria	rs6706173	A	C	25.7259	0.074251	0.0146392	1.99494e-07	0.0192	0.0682	0.7782
class Gammaproteobacteria	rs75101789	C	T	20.0022	0.0729012	0.0163003	8.7878e-06	-0.0128	0.0835	0.8779
class Gammaproteobacteria	rs79795896	A	G	20.5307	-0.15921	0.0351373	7.9241e-06	-0.081	0.1111	0.4656
class Gammaproteobacteria	rs9494710	C	T	20.6625	-0.0549673	0.0120924	4.54611e-06	-0.0047	0.0504	0.9257
class Lentisphaeria	rs1002941	A	G	20.2335	-0.105025	0.0233484	8.14836e-06	-0.0813	0.0547	0.1375
class Lentisphaeria	rs11770843	C	T	21.7066	0.109431	0.0234879	1.9073e-06	0.05	0.0505	0.322
class Lentisphaeria	rs17114848	G	A	22.0729	0.152377	0.0324332	4.05864e-06	0.0411	0.0789	0.6028
class Lentisphaeria	rs2031282	A	G	20.4904	0.122368	0.0270329	4.38258e-06	0.0536	0.0624	0.3902
class Lentisphaeria	rs2825714	A	G	22.5685	-0.13741	0.0289246	1.72211e-06	-0.0097	0.0632	0.8781
class Lentisphaeria	rs62570196	C	T	24.1921	-0.21635	0.0439866	1.07924e-06	0.0432	0.1172	0.7126
class Lentisphaeria	rs72640280	A	G	20.5135	0.220207	0.0486196	5.18036e-06	0.1088	0.1027	0.2896
class Lentisphaeria	rs77599476	A	G	23.0023	0.230292	0.0480168	1.86132e-06	0.039	0.1035	0.706401
class Melainabacteria	rs10148250	A	G	19.8662	-0.0861928	0.0193381	8.67142e-06	-0.0436	0.0498	0.3814
class Melainabacteria	rs10738747	A	G	19.5142	-0.0814624	0.0184409	9.95795e-06	0.0636	0.0475	0.1814
class Melainabacteria	rs11150282	T	C	25.2355	0.0989487	0.0196972	6.02893e-07	-0.0638	0.0492	0.1949
class Melainabacteria	rs113884518	T	C	20.3709	-0.205352	0.0454982	8.05675e-06	0.1252	0.1513	0.4081
class Melainabacteria	rs28678345	T	C	20.8183	0.214848	0.0470878	6.69083e-06	0.1434	0.1102	0.193
class Melainabacteria	rs367480	A	G	20.3226	0.083758	0.0185796	8.19917e-06	-0.0403	0.0492	0.4132
class Melainabacteria	rs4129395	G	A	23.4399	0.0896187	0.0185106	1.48057e-06	-0.0208	0.0471	0.658801
class Melainabacteria	rs789069	A	C	19.5304	-0.103539	0.0234287	6.84636e-06	0.0744	0.0671	0.268
class Melainabacteria	rs79790072	T	C	21.5989	0.226722	0.0487841	3.29011e-06	0.0379	0.1383	0.784099
class Melainabacteria	rs9864379	T	C	29.812	-0.159735	0.0292553	5.36056e-08	-0.0156	0.0668	0.8151
class Methanobacteria	rs10202904	G	T	26.7616	0.121754	0.0235357	3.01432e-07	0.0004	0.048	0.9928
class Methanobacteria	rs10424197	A	G	20.2105	0.111274	0.0247517	9.27897e-06	0.0276	0.0543	0.611899
class Methanobacteria	rs4257531	G	A	20.3158	0.164498	0.0364959	7.44338e-06	-0.053	0.0771	0.4921
class Methanobacteria	rs56131665	G	A	20.669	0.178661	0.039298	6.17988e-06	0.0089	0.0762	0.9075
class Methanobacteria	rs6508769	C	T	19.8563	-0.153519	0.0344519	8.22527e-06	-0.0609	0.0668	0.3615
class Methanobacteria	rs6776814	T	C	23.4827	-0.199566	0.0411825	1.63061e-06	-0.1997	0.1622	0.2182
class Methanobacteria	rs73068003	G	T	20.2062	-0.15814	0.0351803	8.44578e-06	-0.0333	0.0796	0.675199
class Methanobacteria	rs73457410	A	G	24.316	0.21534	0.0436695	1.40854e-06	0.2014	0.0953	0.0346298
class Methanobacteria	rs75208022	C	T	21.7174	-0.227245	0.048763	5.92107e-06	-0.031	0.0808	0.7009
class Methanobacteria	rs894996	C	A	23.3494	0.216999	0.0449076	1.87556e-06	-0.0812	0.0925	0.3801
class Mollicutes	rs10108398	G	A	24.9595	0.0769142	0.0153953	1.09001e-06	0.3178	0.0535	2.913e-09
class Mollicutes	rs11890098	A	G	23.5505	0.074438	0.0153389	9.56577e-07	0.0442	0.0525	0.3998
class Mollicutes	rs12566890	T	G	19.1763	-0.101147	0.0230978	3.65098e-06	-0.0664	0.0706	0.3467
class Mollicutes	rs17214486	C	A	20.2232	0.06099	0.0135623	6.60861e-06	0.0977	0.0506	0.0533605
class Mollicutes	rs2464826	A	C	19.8741	0.0944239	0.0211806	8.39499e-06	0.0744	0.0753	0.3234
class Mollicutes	rs28537087	G	A	19.0019	0.0820873	0.0188312	8.07402e-06	0.0468	0.0553	0.3972
class Mollicutes	rs3768491	G	A	20.8753	0.0681052	0.0149061	4.2335e-06	0.0192	0.052	0.7118
class Mollicutes	rs4885016	C	T	20.3631	0.0819606	0.0181628	7.26993e-06	-0.0764	0.0697	0.2726
class Mollicutes	rs6043847	T	C	21.3745	-0.114937	0.0248606	4.55481e-06	-0.0314	0.1	0.753401
class Mollicutes	rs72901605	T	C	22.3383	-0.0841852	0.0178119	3.25792e-06	-0.1736	0.0746	0.0200198
class Mollicutes	rs74603314	T	C	22.9237	0.221639	0.0462918	1.5569e-06	0.0358	0.1182	0.762
class Mollicutes	rs78169027	A	G	20.8241	-0.108283	0.0237289	5.87611e-06	0.0033	0.1005	0.9737
class Negativicutes	rs1135612	G	A	19.7613	0.0529785	0.0119177	9.26296e-06	0.0463	0.058	0.4244
class Negativicutes	rs13086907	G	A	22.5316	0.0625312	0.0131735	1.95488e-06	-0.0222	0.057	0.6971
class Negativicutes	rs1643968	T	C	25.339	-0.0565284	0.0112298	4.14601e-07	0.027	0.0491	0.5827
class Negativicutes	rs1649999	A	G	20.2461	0.0748989	0.0166458	7.58124e-06	-0.0308	0.0795	0.6988
class Negativicutes	rs2834062	A	G	20.1895	0.0489057	0.0108842	8.43918e-06	-0.0037	0.052	0.9435
class Negativicutes	rs4463806	C	T	17.6811	0.0543966	0.0129365	7.80657e-06	0.0644	0.0599	0.2824
class Negativicutes	rs4722181	T	G	22.4518	0.0501306	0.0105798	2.00111e-06	0.0688	0.0472	0.1445
class Negativicutes	rs60274479	T	C	24.1821	-0.0659623	0.0134137	1.1623e-06	0.0087	0.0597	0.8836
class Negativicutes	rs61249479	A	C	21.2357	0.0777075	0.0168628	2.95474e-06	0.0107	0.0657	0.8705
class Negativicutes	rs71405394	G	A	22.539	-0.114178	0.02405	2.16631e-06	-0.1298	0.0922	0.159
class Negativicutes	rs73232831	G	A	23.2421	-0.151829	0.0314932	1.87452e-06	-0.0239	0.1271	0.8509
class Negativicutes	rs9423647	G	A	20.628	0.047817	0.0105282	6.06108e-06	-0.0217	0.0474	0.6467
class Verrucomicrobiae	rs111862613	T	C	21.2517	0.090699	0.0196746	3.73844e-06	-0.0074	0.0635	0.9068
class Verrucomicrobiae	rs117107102	A	G	22.4935	0.204683	0.0431572	2.91823e-06	-0.1566	0.1112	0.1591
class Verrucomicrobiae	rs11729256	T	C	24.9277	0.0749798	0.0150177	6.73085e-07	-0.0771	0.0626	0.2187
class Verrucomicrobiae	rs12908520	G	A	22.3405	0.0618926	0.0130946	2.17165e-06	-0.0073	0.0475	0.8774
class Verrucomicrobiae	rs2602429	T	C	22.8629	-0.0746844	0.0156194	2.58297e-06	-0.0274	0.0539	0.6111
class Verrucomicrobiae	rs4242783	A	G	21.7814	-0.0689292	0.0147693	2.63615e-06	-0.0062	0.0526	0.9061
class Verrucomicrobiae	rs4936098	G	A	22.7856	-0.0648843	0.0135928	1.1222e-06	-0.0924	0.0493	0.0609705
class Verrucomicrobiae	rs61779207	G	A	20.4317	-0.0758309	0.0167762	6.7228e-06	-0.0033	0.057	0.9534
class Verrucomicrobiae	rs74542928	T	C	22.5077	0.112164	0.0236422	1.63222e-06	0.1216	0.1091	0.2653
class Verrucomicrobiae	rs9349825	A	G	22.8981	-0.0704036	0.0147128	2.53688e-06	-0.0428	0.0604	0.4789
class Verrucomicrobiae	rs941682	G	A	19.2904	-0.0631436	0.0143767	9.60993e-06	-0.0296	0.0528	0.5742
order Actinomycetales	rs2889192	T	G	20.5542	-0.0884052	0.0194997	3.96725e-06	0.0514	0.0661	0.4372
order Actinomycetales	rs34583783	G	T	21.9085	0.123688	0.0264254	5.53886e-06	0.0727	0.099	0.4628
order Actinomycetales	rs35011108	A	G	22.9868	0.241546	0.0503803	1.87659e-06	0.0327	0.0956	0.7327
order Actinomycetales	rs4073240	G	A	20.7286	0.074973	0.0164672	5.67898e-06	0.0037	0.0485	0.94
order Actinomycetales	rs58484246	T	C	20.1327	0.075828	0.0168997	6.67483e-06	-0.0586	0.0494	0.2352
order Bacillales	rs10233278	T	C	21.9056	-0.116319	0.0248527	3.508e-06	0.0327	0.0476	0.493
order Bacillales	rs10410917	C	T	21.0492	-0.11471	0.0250025	5.57353e-06	-0.0257	0.0483	0.593999
order Bacillales	rs11034576	A	G	20.604	0.205765	0.0453311	8.85972e-06	-0.0609	0.0718	0.3968
order Bacillales	rs11207728	A	G	20.8046	0.14455	0.0316912	5.73456e-06	-0.0152	0.0634	0.8104
order Bacillales	rs11844714	A	G	20.0042	-0.143245	0.0320272	5.06209e-06	0.0359	0.0584	0.5387
order Bacillales	rs1287018	G	A	19.5337	0.141125	0.0319309	9.87097e-06	-0.0138	0.0607	0.8199
order Bacillales	rs4617108	G	A	22.3903	-0.248861	0.0525929	1.97506e-06	0.0813	0.0845	0.3356
order Bacillales	rs62640857	A	G	20.6192	0.148238	0.0326455	4.49262e-06	-0.0081	0.0562	0.8856
order Bacillales	rs74420793	A	G	21.5997	-0.164413	0.0353763	3.07319e-06	0.058	0.0761	0.4455
order Bacteroidales	rs11146701	A	G	20.1861	0.0473596	0.010541	7.08223e-06	0.0056	0.0626	0.9283
order Bacteroidales	rs17343978	A	C	21.0666	-0.0552057	0.0120278	8.3593e-06	-0.0513	0.0583	0.3788
order Bacteroidales	rs2032750	C	T	22.6569	0.0508393	0.0106807	1.91509e-06	0.0585	0.0474	0.2168
order Bacteroidales	rs2363574	T	C	19.2211	0.222741	0.0508055	9.93482e-06	0.1645	0.1242	0.1853
order Bacteroidales	rs4146051	G	A	19.1051	0.107377	0.0245661	8.76436e-06	0.0182	0.0888	0.8371
order Bacteroidales	rs4916508	A	G	19.6415	0.0466729	0.0105312	8.4711e-06	0.1209	0.0478	0.0113799
order Bacteroidales	rs55773148	G	A	26.3414	-0.121514	0.0236759	3.89583e-07	-0.0354	0.1048	0.735301
order Bacteroidales	rs62531359	T	G	19.138	0.0655728	0.0149891	9.08657e-06	0.0848	0.0615	0.1675
order Bacteroidales	rs62575403	C	T	20.2637	0.140055	0.0311128	7.06122e-06	-0.1086	0.118	0.3575
order Bacteroidales	rs72706335	T	C	20.3146	-0.22241	0.0493458	7.65526e-06	-0.2419	0.151	0.109
order Bacteroidales	rs73975615	G	A	21.874	-0.207018	0.0442633	1.21616e-06	0.1898	0.2728	0.4867
order Bacteroidales	rs7631304	G	A	23.5904	-0.0645771	0.0132957	8.36778e-07	0.035	0.0666	0.5997
order Bacteroidales	rs79585701	A	C	18.6872	0.0646823	0.0149628	9.98596e-06	-0.0176	0.0672	0.793201
order Bacteroidales	rs929878	T	C	20.3722	0.0548532	0.012153	4.7338e-06	-0.023	0.0578	0.690601
order Bifidobacteriales	rs10831953	G	A	18.8692	0.0537537	0.0123746	9.94741e-06	-0.0155	0.0513	0.7624
order Bifidobacteriales	rs12446429	T	C	18.0401	0.0810099	0.019073	8.52884e-06	-0.0512	0.0612	0.4033
order Bifidobacteriales	rs13020688	G	A	22.8874	0.0584045	0.0122081	1.57373e-06	-0.0556	0.0513	0.2782
order Bifidobacteriales	rs182549	T	C	85.3724	-0.11707	0.0126703	5.94155e-20	0.0263	0.0482	0.5843
order Bifidobacteriales	rs4957061	T	C	23.7616	0.0569873	0.0116907	1.1517e-06	-0.0364	0.0481	0.4498
order Bifidobacteriales	rs540489	T	G	20.9565	-0.0632518	0.013817	5.36809e-06	-0.0536	0.0617	0.3854
order Bifidobacteriales	rs55888705	A	G	19.8115	0.053673	0.0120586	8.66204e-06	0.1664	0.0524	0.00151098
order Bifidobacteriales	rs6899771	A	G	20.3654	-0.0914312	0.0202604	7.27998e-06	0.0059	0.0788	0.9405
order Bifidobacteriales	rs7174549	T	C	19.5897	-0.0551726	0.0124655	6.86784e-06	-0.0101	0.0491	0.8362
order Bifidobacteriales	rs7322849	T	C	30.3202	0.110676	0.0200996	1.74032e-08	0.0052	0.0827	0.9503
order Bifidobacteriales	rs73797465	T	G	20.4542	-0.0942612	0.0208421	4.84953e-06	0.0321	0.075	0.667999
order Bifidobacteriales	rs857444	C	T	21.0753	0.0553965	0.0120669	3.8249e-06	0.0178	0.0489	0.716101
order Burkholderiales	rs1511453	A	G	20.8565	0.0910999	0.0199479	8.00092e-06	0.0489	0.0998	0.6242
order Burkholderiales	rs1928341	G	A	21.0837	-0.0507782	0.0110587	4.51513e-06	0.019	0.0479	0.6924
order Burkholderiales	rs2321387	G	A	21.5318	-0.0508514	0.0109588	3.25784e-06	0.0209	0.0477	0.6611
order Burkholderiales	rs2613606	T	C	20.9037	0.0499561	0.0109264	4.13361e-06	-0.028	0.0479	0.559099
order Burkholderiales	rs4033856	T	C	24.7617	-0.0833445	0.0167489	5.66826e-07	-0.0372	0.084	0.658
order Burkholderiales	rs6087811	T	G	26.1077	-0.101587	0.0198817	2.88377e-07	-0.1289	0.0789	0.1024
order Burkholderiales	rs62191117	A	G	26.3493	0.0679995	0.0132471	2.791e-07	0.0088	0.0583	0.8799
order Burkholderiales	rs62395635	T	C	21.6212	0.109911	0.0236375	2.90228e-06	0.0814	0.0993	0.4121
order Burkholderiales	rs75242906	C	T	18.4981	-0.120974	0.0281273	9.74518e-06	0.0324	0.0856	0.7051
order Burkholderiales	rs7638039	T	C	21.0172	0.0580987	0.012673	4.83593e-06	-0.0401	0.0547	0.4641
order Clostridiales	rs10774377	G	A	21.0996	-0.0523003	0.0113859	3.80899e-06	0.0082	0.0477	0.8634
order Clostridiales	rs112334273	G	A	25.1858	0.0639383	0.0127404	4.07258e-07	-0.0143	0.0526	0.786401
order Clostridiales	rs13105690	C	T	19.9186	0.0527441	0.011818	9.36807e-06	-0.0235	0.0526	0.655
order Clostridiales	rs13179700	C	T	21.7464	-0.0510953	0.0109569	3.52111e-06	0.0598	0.0497	0.2296
order Clostridiales	rs1842454	G	A	18.2285	-0.0543676	0.012734	9.91745e-06	0.0018	0.0606	0.9768
order Clostridiales	rs2273429	A	G	22.4969	-0.0726191	0.0153105	4.16869e-06	-0.0324	0.0772	0.674401
order Clostridiales	rs290772	G	A	18.4227	0.084254	0.0196297	9.9977e-06	-0.045	0.1057	0.67
order Clostridiales	rs6442336	T	C	19.4583	0.0547729	0.0124169	9.62565e-06	0.0713	0.0542	0.188
order Clostridiales	rs6814436	C	T	24.1968	-0.0741858	0.0150814	9.06296e-07	0.0274	0.0674	0.684699
order Clostridiales	rs6815608	C	T	24.3628	-0.104089	0.0210883	3.71989e-07	-0.0416	0.0662	0.5298
order Clostridiales	rs72738886	T	C	20.6571	0.0865333	0.0190392	8.4157e-06	-0.0652	0.088	0.4588
order Clostridiales	rs72915163	T	C	23.165	-0.0580246	0.0120558	1.39104e-06	-1.1752	1.1833	0.3206
order Clostridiales	rs72915163	T	C	23.165	-0.0580246	0.0120558	1.39104e-06	-0.0337	0.0576	0.5585
order Clostridiales	rs992074	T	C	25.2062	-0.255441	0.0508788	8.95385e-07	-0.1405	0.1559	0.3674
order Coriobacteriales	rs11250875	T	C	21.5256	0.06075	0.0130939	4.82848e-06	0.0631	0.0573	0.2704
order Coriobacteriales	rs11656361	A	C	19.3938	0.0773006	0.017553	8.0201e-06	-0.0197	0.0614	0.748101
order Coriobacteriales	rs12974142	G	A	19.8645	0.0789796	0.0177205	8.51236e-06	-0.0911	0.0923	0.3237
order Coriobacteriales	rs13307134	T	C	20.0717	-0.0565686	0.0126265	7.79938e-06	0.055	0.0629	0.3814
order Coriobacteriales	rs1397793	A	G	19.6816	0.0498855	0.0112446	9.77372e-06	-0.0488	0.0521	0.349
order Coriobacteriales	rs1816223	G	A	20.6523	0.0586265	0.0129006	4.84117e-06	-0.0906	0.059	0.1248
order Coriobacteriales	rs240104	T	C	22.6297	-0.0603429	0.0126849	1.51604e-06	-0.0022	0.0527	0.9664
order Coriobacteriales	rs2442778	A	G	20.2718	0.116408	0.0258545	9.02693e-06	-0.1606	0.1068	0.1326
order Coriobacteriales	rs3025411	A	G	19.5657	0.0926543	0.0209468	8.26913e-06	0.0133	0.0778	0.8643
order Coriobacteriales	rs34739816	G	T	21.5943	0.0965017	0.0207666	3.88356e-06	0.1511	0.1017	0.1375
order Coriobacteriales	rs67561917	A	G	21.4864	-0.0714367	0.0154113	5.39126e-06	0.0141	0.0612	0.8177
order Coriobacteriales	rs719099	A	G	24.9568	0.0778402	0.0155815	5.43313e-07	-0.0686	0.0795	0.3882
order Coriobacteriales	rs8010111	A	G	20.3279	0.103377	0.0229286	6.8962e-06	-0.0091	0.0857	0.9156
order Desulfovibrionales	rs112381107	C	T	21.1362	0.21009	0.0456974	3.21655e-06	-0.1142	0.0993	0.2505
order Desulfovibrionales	rs11599763	C	T	22.3048	0.0554862	0.0117486	2.60699e-06	-0.0817	0.0484	0.0915609
order Desulfovibrionales	rs17791387	A	G	22.2099	-0.0727501	0.0154369	2.25294e-06	0.1259	0.0798	0.1147
order Desulfovibrionales	rs186073	T	C	19.9309	0.0529219	0.0118542	8.7444e-06	-0.0137	0.0481	0.7753
order Desulfovibrionales	rs2692012	G	A	19.597	-0.112244	0.0253553	2.27023e-06	-0.1451	0.1045	0.1651
order Desulfovibrionales	rs2838334	G	A	20.9825	0.0569024	0.0124223	4.16793e-06	-0.0199	0.0496	0.688201
order Desulfovibrionales	rs3935584	C	T	20.5305	-0.0524466	0.0115749	7.19747e-06	0.0266	0.0474	0.5753
order Desulfovibrionales	rs4506934	C	T	22.416	-0.0953383	0.0201367	2.42996e-06	-0.0072	0.0738	0.9219
order Desulfovibrionales	rs6058181	C	T	25.3792	0.0836765	0.0166098	2.52773e-07	0.0714	0.0638	0.2633
order Desulfovibrionales	rs62020470	A	G	19.6329	-0.0573633	0.0129462	7.50983e-06	-0.0013	0.0613	0.9831
order Desulfovibrionales	rs72647048	T	C	20.4357	-0.0772459	0.0170876	9.00285e-06	-0.0013	0.0742	0.986
order Desulfovibrionales	rs9928243	C	A	21.3778	-0.0544713	0.0117811	3.96634e-06	-0.0674	0.0473	0.1535
order Enterobacteriales	rs11026530	T	C	19.4707	0.0822408	0.0186379	9.42692e-06	-0.0271	0.0664	0.6832
order Enterobacteriales	rs2374342	C	A	21.3375	0.0582927	0.0126195	4.51617e-06	-0.0446	0.048	0.3524
order Enterobacteriales	rs35673018	G	A	19.653	0.0899642	0.0202934	7.63115e-06	-0.1202	0.0829	0.1473
order Enterobacteriales	rs504442	T	G	19.7278	0.084159	0.0189479	5.17095e-06	0.1762	0.077	0.0221202
order Enterobacteriales	rs62210023	A	G	21.7422	0.0606754	0.0130125	3.13163e-06	-0.0204	0.0495	0.680201
order Enterobacteriales	rs78143293	A	G	24.7919	-0.0848521	0.0170415	1.19564e-06	0.0975	0.0717	0.174
order Enterobacteriales	rs79757635	C	A	19.6146	0.0758597	0.0171286	9.31859e-06	-0.1495	0.0705	0.0338501
order Enterobacteriales	rs1074800	G	A	20.4591	-0.0492438	0.010887	6.14582e-06	-0.0743	0.0478	0.12
order Enterobacteriales	rs10781552	C	T	22.633	-0.0552212	0.0116074	2.33115e-06	0.0156	0.0525	0.7671
order Enterobacteriales	rs17530232	A	G	21.0422	0.10305	0.0224648	2.79126e-06	0.0608	0.1055	0.5646
order Enterobacteriales	rs1884466	C	T	19.7596	-0.0475363	0.0106939	9.52708e-06	0.0207	0.0475	0.6624
order Enterobacteriales	rs2300774	A	G	24.0936	-0.0524152	0.0106784	8.95468e-07	-0.0536	0.0474	0.2574
order Enterobacteriales	rs290833	T	G	19.9427	-0.0497374	0.0111376	8.02897e-06	0.0338	0.0475	0.4758
order Enterobacteriales	rs35161940	T	C	23.1182	-0.0806041	0.0167641	1.8451e-06	-0.0307	0.0765	0.6885
order Enterobacteriales	rs4078432	T	C	20.7231	0.0608929	0.0133764	4.23107e-06	0.0178	0.0629	0.777401
order Enterobacteriales	rs56970041	T	G	19.3853	0.0724145	0.0164471	5.40344e-06	-0.0114	0.0984	0.9075
order Enterobacteriales	rs62504403	C	T	28.3708	0.0681159	0.0127883	1.12264e-07	0.0398	0.0595	0.5044
order Enterobacteriales	rs7234058	T	C	23.7438	-0.0945759	0.0194091	9.12347e-07	0.0859	0.0824	0.2974
order Enterobacteriales	rs7826267	G	T	17.755	0.0839071	0.0199131	9.28453e-06	-0.0662	0.0962	0.4911
order Enterobacteriales	rs8003149	C	T	21.2477	0.0538798	0.0116888	4.08479e-06	0.0364	0.0502	0.4679
order Gastranaerophilales	rs11150282	T	C	24.8336	0.098235	0.0197127	7.36055e-07	-0.0638	0.0492	0.1949
order Gastranaerophilales	rs113884518	T	C	20.4463	-0.20591	0.0455376	7.7398e-06	0.1252	0.1513	0.4081
order Gastranaerophilales	rs28678345	T	C	20.4344	0.213083	0.0471377	8.05954e-06	0.1434	0.1102	0.193
order Gastranaerophilales	rs367480	A	G	20.487	0.0841649	0.0185948	7.52419e-06	-0.0403	0.0492	0.4132
order Gastranaerophilales	rs4129395	G	A	23.8265	0.0904264	0.0185253	1.21742e-06	-0.0208	0.0471	0.658801
order Gastranaerophilales	rs789069	A	C	19.725	-0.10413	0.0234459	6.5001e-06	0.0744	0.0671	0.268
order Gastranaerophilales	rs79790072	T	C	21.4656	0.226103	0.0488017	3.5381e-06	0.0379	0.1383	0.784099
order Gastranaerophilales	rs8028558	A	G	19.6027	0.08346	0.0188504	9.78228e-06	-0.0262	0.0492	0.593999
order Gastranaerophilales	rs9864379	T	C	30.0652	-0.160521	0.0292752	4.65876e-08	-0.0156	0.0668	0.8151
order Lactobacillales	rs11110282	A	G	22.0904	-0.10239	0.0217849	3.95667e-06	-0.034	0.1099	0.7567
order Lactobacillales	rs11627423	C	A	20.6965	0.0499263	0.0109744	5.08757e-06	-0.0027	0.0489	0.956
order Lactobacillales	rs11730038	G	A	22.0056	-0.0605384	0.0129052	5.09742e-06	0.0154	0.0519	0.7663
order Lactobacillales	rs12797734	T	C	20.1984	0.0571279	0.0127113	7.76515e-06	0.0079	0.0548	0.8859
order Lactobacillales	rs1595463	C	A	19.443	0.0479749	0.0108801	7.44355e-06	0.0263	0.0476	0.5798
order Lactobacillales	rs2370083	G	T	19.8018	-0.08054	0.0180992	8.33489e-06	0.0311	0.0965	0.7474
order Lactobacillales	rs2952251	G	A	25.6836	0.0629317	0.0124177	3.36457e-07	0.0089	0.0608	0.883
order Lactobacillales	rs34989881	A	G	21.2015	0.113479	0.0246452	4.09355e-06	0.0943	0.1109	0.3955
order Lactobacillales	rs35344081	G	A	25.4458	0.0642442	0.0127358	4.16064e-07	0.0768	0.0535	0.1512
order Lactobacillales	rs4028634	C	T	23.4283	-0.0532915	0.01101	1.34806e-06	0.0264	0.0489	0.5898
order Lactobacillales	rs57872228	C	T	21.9332	-0.0688415	0.0146994	2.5825e-06	-0.0427	0.0734	0.5603
order Lactobacillales	rs74663707	C	T	19.1372	0.0982594	0.0224613	8.39557e-06	0.0134	0.0964	0.8894
order Lactobacillales	rs77558518	A	G	22.6949	-0.106466	0.0223484	1.67436e-06	-0.103	0.0803	0.1995
order Lactobacillales	rs78938557	T	C	20.4116	0.10553	0.0233581	2.31089e-06	0.0138	0.141	0.9219
order Lactobacillales	rs9581006	T	C	23.163	-0.22583	0.0469228	1.76596e-06	0.058	0.1238	0.6392
order Methanobacteriales	rs10202904	G	T	26.7616	0.121754	0.0235357	3.01432e-07	0.0004	0.048	0.9928
order Methanobacteriales	rs10424197	A	G	20.2105	0.111274	0.0247517	9.27897e-06	0.0276	0.0543	0.611899
order Methanobacteriales	rs4257531	G	A	20.3158	0.164498	0.0364959	7.44338e-06	-0.053	0.0771	0.4921
order Methanobacteriales	rs56131665	G	A	20.669	0.178661	0.039298	6.17988e-06	0.0089	0.0762	0.9075
order Methanobacteriales	rs6508769	C	T	19.8563	-0.153519	0.0344519	8.22527e-06	-0.0609	0.0668	0.3615
order Methanobacteriales	rs6776814	T	C	23.4827	-0.199566	0.0411825	1.63061e-06	-0.1997	0.1622	0.2182
order Methanobacteriales	rs73068003	G	T	20.2062	-0.15814	0.0351803	8.44578e-06	-0.0333	0.0796	0.675199
order Methanobacteriales	rs73457410	A	G	24.316	0.21534	0.0436695	1.40854e-06	0.2014	0.0953	0.0346298
order Methanobacteriales	rs75208022	C	T	21.7174	-0.227245	0.048763	5.92107e-06	-0.031	0.0808	0.7009
order Methanobacteriales	rs894996	C	A	23.3494	0.216999	0.0449076	1.87556e-06	-0.0812	0.0925	0.3801
order Mollicutes RF9	rs11779863	G	A	20.1455	-0.0772768	0.0172171	6.68852e-06	-0.0508	0.065	0.4344
order Mollicutes RF10	rs12566890	T	G	18.1962	-0.103134	0.0241775	8.11204e-06	-0.0664	0.0706	0.3467
order Mollicutes RF11	rs13100746	C	T	20.0547	0.0638979	0.0142685	7.28853e-06	0.035	0.0473	0.4599
order Mollicutes RF12	rs17235252	T	C	22.8075	-0.122002	0.0255463	2.15879e-06	0.0857	0.0733	0.2425
order Mollicutes RF13	rs3932485	C	T	19.5511	0.0626209	0.0141623	9.92865e-06	0.0856	0.0484	0.0768599
order Mollicutes RF14	rs515984	C	T	21.0781	0.0875451	0.0190685	6.61363e-06	0.0323	0.0733	0.6598
order Mollicutes RF15	rs638542	A	G	20.2042	0.070592	0.0157049	5.17285e-06	0.021	0.052	0.6866
order Mollicutes RF16	rs74603314	T	C	22.2068	0.230767	0.0489701	2.27641e-06	0.0358	0.1182	0.762
order Mollicutes RF17	rs76373661	G	A	20.0193	0.0908218	0.0202986	5.15941e-06	0.041	0.0645	0.525
order Mollicutes RF18	rs7706512	A	G	22.3716	-0.0657351	0.0138979	2.27206e-06	-0.0141	0.047	0.764499
order Mollicutes RF19	rs7801843	A	G	19.9827	-0.0869495	0.0194509	9.46891e-06	0.0852	0.0655	0.1933
order Mollicutes RF20	rs7853673	A	G	19.9384	0.0624389	0.0139833	6.73256e-06	0.0357	0.0472	0.4497
order Mollicutes RF21	rs949341	A	G	19.8927	-0.0656602	0.0147216	7.73286e-06	-0.071	0.0525	0.1764
order NB1n	rs11251024	G	A	25.4043	0.104201	0.0206737	6.62796e-07	0.0339	0.0533	0.524499
order NB2n	rs11606187	A	G	22.4323	-0.154539	0.0326288	3.30583e-06	-0.0213	0.0684	0.755
order NB3n	rs13385922	T	C	21.3107	0.0929494	0.0201348	3.96826e-06	0.0489	0.0494	0.3222
order NB4n	rs166849	A	G	20.2935	-0.0911053	0.0202239	7.73891e-06	-0.0245	0.0479	0.6095
order NB5n	rs2172426	T	C	26.3479	0.10212	0.0198947	3.17424e-07	0.0376	0.0481	0.4344
order NB6n	rs267959	G	A	22.2308	-0.0988612	0.0209676	2.61993e-06	-0.0144	0.0527	0.785001
order NB7n	rs4383094	C	T	21.6458	-0.149188	0.0320662	4.28134e-06	-0.0959	0.0677	0.1566
order NB8n	rs60583455	T	C	26.4605	0.108934	0.021177	2.59579e-07	-0.038	0.0492	0.4402
order NB9n	rs60775321	T	C	20.2557	-0.0962425	0.0213842	7.10461e-06	0.0263	0.0522	0.6144
order NB10n	rs72671304	T	C	21.6876	0.172322	0.0370028	3.79577e-06	-0.059	0.0898	0.5117
order NB11n	rs7911787	G	T	22.5041	-0.223071	0.0470232	3.38821e-06	0.2861	0.1347	0.0336899
order NB12n	rs8126061	T	C	20.4495	-0.159135	0.0351904	7.36326e-06	-0.1434	0.0717	0.04559
order NB13n	rs9542068	T	C	20.6246	0.0990709	0.0218149	6.52334e-06	-0.008	0.0501	0.8727
order Pasteurellales	rs10965428	C	A	21.5614	-0.119902	0.0258219	4.29151e-06	-0.0869	0.1027	0.3974
order Pasteurellales	rs111582866	G	A	19.7531	-0.113957	0.0256403	7.06627e-06	0.1047	0.0839	0.2124
order Pasteurellales	rs12050685	A	G	19.385	-0.0670948	0.015239	9.18523e-06	0.0196	0.0523	0.707499
order Pasteurellales	rs16970009	A	G	19.0274	0.187381	0.0429572	7.31526e-06	0.1338	0.1637	0.4137
order Pasteurellales	rs35510	A	G	21.4556	0.122729	0.0264958	4.01578e-06	-0.1018	0.1171	0.3848
order Pasteurellales	rs4822728	T	C	21.1558	0.0685479	0.0149032	4.71846e-06	0.0074	0.0471	0.875
order Pasteurellales	rs6972479	A	G	19.8779	-0.0781862	0.0175366	7.74819e-06	0.0267	0.0587	0.6489
order Pasteurellales	rs72756943	G	A	21.308	0.13988	0.0303029	3.3522e-06	-0.0399	0.0962	0.678
order Pasteurellales	rs73139353	A	C	21.092	-0.222573	0.0484634	8.71325e-06	-0.0311	0.0842	0.7116
order Pasteurellales	rs76022354	C	T	23.5599	0.24289	0.0500406	1.82856e-06	0.0667	0.1088	0.54
order Pasteurellales	rs78909003	T	C	23.4153	-0.241159	0.0498372	2.04894e-06	0.0187	0.1036	0.8568
order Pasteurellales	rs9382510	C	T	26.9206	-0.0881865	0.0169965	2.476e-07	-0.0738	0.0534	0.1667
order Pasteurellales	rs9895850	T	C	18.4969	-0.176406	0.041017	9.0826e-06	-0.0594	0.1162	0.609101
order Pasteurellales	rs9938097	C	T	20.2089	0.0710386	0.0158024	8.22602e-06	0.0153	0.0485	0.752801
order Rhodospirillales	rs1035406	G	A	21.401	-0.114725	0.0247994	4.07165e-06	0.0056	0.0734	0.9388
order Rhodospirillales	rs11591293	G	T	20.8759	0.0722755	0.0158186	4.68533e-06	0.0227	0.0476	0.6343
order Rhodospirillales	rs11630875	T	C	21.8648	0.0945198	0.0202139	3.70382e-06	-0.0594	0.071	0.4027
order Rhodospirillales	rs13336560	C	T	19.5976	-0.0695313	0.0157065	9.74675e-06	0.0076	0.0483	0.8752
order Rhodospirillales	rs1549633	A	C	21.1628	0.0996735	0.0216667	3.88025e-06	0.0922	0.0733	0.2088
order Rhodospirillales	rs3730086	A	G	20.051	0.0800354	0.0178737	7.98252e-06	0.0153	0.0543	0.7779
order Rhodospirillales	rs3754624	C	T	22.5114	0.094128	0.0198389	2.68368e-06	0.0383	0.0618	0.5358
order Rhodospirillales	rs4278423	T	C	20.2557	0.105215	0.0233778	3.98043e-06	-0.0866	0.0979	0.3763
order Rhodospirillales	rs55876211	C	T	19.6376	-0.0865002	0.0195197	7.87318e-06	0.0202	0.0541	0.709099
order Rhodospirillales	rs61933850	G	A	20.8881	0.164663	0.0360285	6.99874e-06	0.1542	0.0702	0.0281598
order Rhodospirillales	rs7001029	C	T	21.3972	0.120726	0.0260989	2.83067e-06	0.182	0.0812	0.02503
order Rhodospirillales	rs76784716	A	G	22.8808	0.136039	0.0284399	1.31383e-06	-0.0252	0.075	0.736801
order Rhodospirillales	rs77304857	C	A	20.1565	-0.0997433	0.0222165	6.02033e-06	0.0484	0.0599	0.4194
order Rhodospirillales	rs9813022	A	G	26.0928	-0.0830794	0.0162642	3.07213e-07	-0.0123	0.0488	0.8002
order Selenomonadales	rs1135612	G	A	19.7613	0.0529785	0.0119177	9.26296e-06	0.0463	0.058	0.4244
order Selenomonadales	rs13086907	G	A	22.5316	0.0625312	0.0131735	1.95488e-06	-0.0222	0.057	0.6971
order Selenomonadales	rs1643968	T	C	25.339	-0.0565284	0.0112298	4.14601e-07	0.027	0.0491	0.5827
order Selenomonadales	rs1649999	A	G	20.2461	0.0748989	0.0166458	7.58124e-06	-0.0308	0.0795	0.6988
order Selenomonadales	rs2834062	A	G	20.1895	0.0489057	0.0108842	8.43918e-06	-0.0037	0.052	0.9435
order Selenomonadales	rs4463806	C	T	17.6811	0.0543966	0.0129365	7.80657e-06	0.0644	0.0599	0.2824
order Selenomonadales	rs4722181	T	G	22.4518	0.0501306	0.0105798	2.00111e-06	0.0688	0.0472	0.1445
order Selenomonadales	rs60274479	T	C	24.1821	-0.0659623	0.0134137	1.1623e-06	0.0087	0.0597	0.8836
order Selenomonadales	rs61249479	A	C	21.2357	0.0777075	0.0168628	2.95474e-06	0.0107	0.0657	0.8705
order Selenomonadales	rs71405394	G	A	22.539	-0.114178	0.02405	2.16631e-06	-0.1298	0.0922	0.159
order Selenomonadales	rs73232831	G	A	23.2421	-0.151829	0.0314932	1.87452e-06	-0.0239	0.1271	0.8509
order Selenomonadales	rs9423647	G	A	20.628	0.047817	0.0105282	6.06108e-06	-0.0217	0.0474	0.6467
order Verrucomicrobiales	rs111862613	T	C	21.2517	0.090699	0.0196746	3.73844e-06	-0.0074	0.0635	0.9068
order Verrucomicrobiales	rs117107102	A	G	22.4935	0.204683	0.0431572	2.91823e-06	-0.1566	0.1112	0.1591
order Verrucomicrobiales	rs11729256	T	C	24.9277	0.0749798	0.0150177	6.73085e-07	-0.0771	0.0626	0.2187
order Verrucomicrobiales	rs12908520	G	A	22.3405	0.0618926	0.0130946	2.17165e-06	-0.0073	0.0475	0.8774
order Verrucomicrobiales	rs2602429	T	C	22.8629	-0.0746844	0.0156194	2.58297e-06	-0.0274	0.0539	0.6111
order Verrucomicrobiales	rs4242783	A	G	21.7814	-0.0689292	0.0147693	2.63615e-06	-0.0062	0.0526	0.9061
order Verrucomicrobiales	rs4936098	G	A	22.7856	-0.0648843	0.0135928	1.1222e-06	-0.0924	0.0493	0.0609705
order Verrucomicrobiales	rs61779207	G	A	20.4317	-0.0758309	0.0167762	6.7228e-06	-0.0033	0.057	0.9534
order Verrucomicrobiales	rs74542928	T	C	22.5077	0.112164	0.0236422	1.63222e-06	0.1216	0.1091	0.2653
order Verrucomicrobiales	rs9349825	A	G	22.8981	-0.0704036	0.0147128	2.53688e-06	-0.0428	0.0604	0.4789
order Verrucomicrobiales	rs941682	G	A	19.2904	-0.0631436	0.0143767	9.60993e-06	-0.0296	0.0528	0.5742
order Victivallales	rs1002941	A	G	20.2335	-0.105025	0.0233484	8.14836e-06	-0.0813	0.0547	0.1375
order Victivallales	rs11770843	C	T	21.7066	0.109431	0.0234879	1.9073e-06	0.05	0.0505	0.322
order Victivallales	rs17114848	G	A	22.0729	0.152377	0.0324332	4.05864e-06	0.0411	0.0789	0.6028
order Victivallales	rs2031282	A	G	20.4904	0.122368	0.0270329	4.38258e-06	0.0536	0.0624	0.3902
order Victivallales	rs2825714	A	G	22.5685	-0.13741	0.0289246	1.72211e-06	-0.0097	0.0632	0.8781
order Victivallales	rs62570196	C	T	24.1921	-0.21635	0.0439866	1.07924e-06	0.0432	0.1172	0.7126
order Victivallales	rs72640280	A	G	20.5135	0.220207	0.0486196	5.18036e-06	0.1088	0.1027	0.2896
order Victivallales	rs77599476	A	G	23.0023	0.230292	0.0480168	1.86132e-06	0.039	0.1035	0.706401
family Acidaminococcaceae	rs262812	T	C	21.3134	-0.065675	0.0142257	3.24908e-06	-0.0108	0.0517	0.8344
family Acidaminococcaceae	rs2933324	G	A	22.315	0.0662557	0.0140257	2.23676e-06	0.0408	0.0562	0.4681
family Acidaminococcaceae	rs45497800	T	C	20.9751	-0.117863	0.0257351	5.86422e-06	-0.0343	0.0676	0.6124
family Acidaminococcaceae	rs6589457	G	A	22.5329	-0.165911	0.0349516	2.3151e-06	-0.2473	0.109	0.02334
family Acidaminococcaceae	rs6923842	T	C	22.1402	-0.0796106	0.0169192	2.21304e-06	0.1232	0.0741	0.0965895
family Acidaminococcaceae	rs74540770	G	A	20.0212	-0.108969	0.0243533	7.0881e-06	-0.0109	0.0877	0.9014
family Acidaminococcaceae	rs78702810	T	C	19.7781	-0.143755	0.0323244	9.16474e-06	-0.0751	0.0783	0.3377
family Actinomycetaceae	rs2889192	T	G	20.714	-0.0887537	0.0195009	3.64418e-06	0.0514	0.0661	0.4372
family Actinomycetaceae	rs34583783	G	T	21.9299	0.123756	0.026427	5.47974e-06	0.0727	0.099	0.4628
family Actinomycetaceae	rs35011108	A	G	23.0407	0.241826	0.0503796	1.82671e-06	0.0327	0.0956	0.7327
family Actinomycetaceae	rs4073240	G	A	20.605	0.0747546	0.0164684	6.05327e-06	0.0037	0.0485	0.94
family Actinomycetaceae	rs58484246	T	C	20.2966	0.0761407	0.0169007	6.12421e-06	-0.0586	0.0494	0.2352
family Alcaligenaceae	rs112135816	T	G	20.4108	-0.0775052	0.0171554	5.27667e-06	0.0277	0.0973	0.7756
family Alcaligenaceae	rs1153990	A	G	20.9499	-0.058727	0.0128306	5.96788e-06	0.0487	0.0511	0.3414
family Alcaligenaceae	rs147968	C	T	19.6854	0.0489475	0.0110321	9.12704e-06	-0.0003	0.0472	0.9942
family Alcaligenaceae	rs28480294	C	T	20.0327	0.0516967	0.0115503	6.60602e-06	-0.0382	0.0494	0.4396
family Alcaligenaceae	rs4033856	T	C	23.4665	-0.081834	0.0168931	1.02903e-06	-0.0372	0.084	0.658
family Alcaligenaceae	rs62191117	A	G	26.221	0.0684302	0.0133636	2.75943e-07	0.0088	0.0583	0.8799
family Alcaligenaceae	rs62395635	T	C	21.4956	0.110583	0.0238514	3.34696e-06	0.0814	0.0993	0.4121
family Alcaligenaceae	rs6969323	A	C	21.1268	-0.0593564	0.0129137	3.8858e-06	0.0436	0.0569	0.4428
family Alcaligenaceae	rs74776516	T	G	19.5913	-0.0944052	0.0213287	6.85046e-06	-0.068	0.0936	0.4671
family Alcaligenaceae	rs7638039	T	C	22.2945	0.0603335	0.0127779	2.70477e-06	-0.0401	0.0547	0.4641
family Alcaligenaceae	rs9537886	A	C	26.6036	-0.0570888	0.0110683	2.35109e-07	0.0259	0.0475	0.5864
family Bacteroidaceae	rs11585893	A	G	25.1751	-0.0740746	0.0147633	1.79511e-06	0.0368	0.0558	0.5092
family Bacteroidaceae	rs13207588	A	G	20.3649	-0.059205	0.0131195	7.48497e-06	0.0857	0.06	0.1536
family Bacteroidaceae	rs1340391	T	C	20.04	-0.0592004	0.0132244	6.73008e-06	0.02	0.0689	0.7722
family Bacteroidaceae	rs17619981	T	G	22.1941	0.0880978	0.0187002	2.68683e-06	0.0659	0.0684	0.3351
family Bacteroidaceae	rs2023437	T	C	21.7796	-0.0782325	0.0167634	5.01822e-06	0.083	0.0717	0.2474
family Bacteroidaceae	rs66474973	G	T	24.4029	0.0812515	0.0164479	6.80973e-07	-0.0052	0.0778	0.9471
family Bacteroidaceae	rs66710942	T	C	20.6444	-0.0488038	0.0107412	5.8626e-06	0.0229	0.0472	0.627001
family Bacteroidaceae	rs6795673	C	T	26.1833	0.0538565	0.0105251	3.37909e-07	0.0612	0.0471	0.1932
family Bacteroidaceae	rs9507307	C	T	21.9123	0.0604456	0.0129128	2.12711e-06	-0.0183	0.0551	0.7405
family Bacteroidales S24 7group	rs10872669	G	A	19.9319	0.123071	0.0275665	9.49008e-06	-0.0478	0.0824	0.5616
family Bacteroidales S24 7group	rs12748533	G	T	22.6053	-0.0821108	0.0172701	2.59018e-06	-0.0083	0.0521	0.8727
family Bacteroidales S24 7group	rs17043785	T	C	25.7606	-0.176187	0.0347133	5.11835e-07	-0.0426	0.0833	0.6087
family Bacteroidales S24 7group	rs1850003	A	G	22.3441	0.084048	0.0177806	2.4053e-06	-0.0597	0.0557	0.2844
family Bacteroidales S24 7group	rs61508842	T	C	20.2497	0.122574	0.0272389	7.82781e-06	0.0734	0.0844	0.3842
family Bacteroidales S24 7group	rs738193	T	C	26.1	0.0847328	0.0165856	3.82164e-07	0.0112	0.0493	0.82
family Bacteroidales S24 7group	rs78609301	A	G	19.6283	-0.0867065	0.0195709	7.093e-06	-0.0926	0.0518	0.0737293
family Bacteroidales S24 7group	rs941000	T	C	27.0833	-0.0850266	0.0163382	3.15559e-07	-0.0786	0.049	0.1085
family Bifidobacteriaceae	rs10831953	G	A	18.8692	0.0537537	0.0123746	9.94741e-06	-0.0155	0.0513	0.7624
family Bifidobacteriaceae	rs12446429	T	C	18.0401	0.0810099	0.019073	8.52884e-06	-0.0512	0.0612	0.4033
family Bifidobacteriaceae	rs13020688	G	A	22.8874	0.0584045	0.0122081	1.57373e-06	-0.0556	0.0513	0.2782
family Bifidobacteriaceae	rs182549	T	C	85.3724	-0.11707	0.0126703	5.94155e-20	0.0263	0.0482	0.5843
family Bifidobacteriaceae	rs4957061	T	C	23.7616	0.0569873	0.0116907	1.1517e-06	-0.0364	0.0481	0.4498
family Bifidobacteriaceae	rs540489	T	G	20.9565	-0.0632518	0.013817	5.36809e-06	-0.0536	0.0617	0.3854
family Bifidobacteriaceae	rs55888705	A	G	19.8115	0.053673	0.0120586	8.66204e-06	0.1664	0.0524	0.00151098
family Bifidobacteriaceae	rs6899771	A	G	20.3654	-0.0914312	0.0202604	7.27998e-06	0.0059	0.0788	0.9405
family Bifidobacteriaceae	rs7174549	T	C	19.5897	-0.0551726	0.0124655	6.86784e-06	-0.0101	0.0491	0.8362
family Bifidobacteriaceae	rs7322849	T	C	30.3202	0.110676	0.0200996	1.74032e-08	0.0052	0.0827	0.9503
family Bifidobacteriaceae	rs73797465	T	G	20.4542	-0.0942612	0.0208421	4.84953e-06	0.0321	0.075	0.667999
family Bifidobacteriaceae	rs857444	C	T	21.0753	0.0553965	0.0120669	3.8249e-06	0.0178	0.0489	0.716101
family Clostridiaceae1	rs10875374	T	C	20.1971	0.0536759	0.0119436	8.09823e-06	-0.0363	0.0471	0.4418
family Clostridiaceae1	rs12186080	G	A	21.2121	0.0748236	0.016246	5.33962e-06	-0.0229	0.0636	0.7188
family Clostridiaceae1	rs12341505	G	A	20.6272	0.0814503	0.0179338	4.54485e-06	-0.0267	0.0802	0.739301
family Clostridiaceae1	rs2795528	G	A	21.4315	-0.180969	0.0390911	3.80627e-06	-0.1874	0.104	0.0715797
family Clostridiaceae1	rs2817172	C	T	20.6681	0.0563367	0.012392	5.27024e-06	0.0116	0.0483	0.8098
family Clostridiaceae1	rs4723021	T	C	19.3311	-0.106376	0.0241944	7.42147e-06	0.0936	0.0945	0.3219
family Clostridiaceae1	rs550843	T	C	19.0426	-0.0734787	0.0168383	7.0912e-06	-0.0359	0.0528	0.4961
family Clostridiaceae1	rs56188186	A	G	19.8036	0.0967773	0.0217471	8.24442e-06	0.1422	0.1108	0.1995
family Clostridiaceae1	rs62397761	A	G	20.443	0.0615805	0.0136198	9.07716e-06	0.0259	0.0505	0.6078
family Clostridiaceae1	rs881532	G	A	20.0603	0.0533035	0.0119011	7.8966e-06	-0.0033	0.0472	0.9451
family Clostridiales vadin BB60 group	rs10517600	G	T	20.2406	-0.0626993	0.0139364	6.82763e-06	0.0789	0.0486	0.1046
family Clostridiales vadin BB60 group	rs10904722	C	T	20.8825	-0.0672314	0.0147123	5.04836e-06	0.0173	0.0551	0.753999
family Clostridiales vadin BB60 group	rs118104867	C	T	22.2075	0.214464	0.0455098	3.43598e-06	0.1194	0.0941	0.2046
family Clostridiales vadin BB60 group	rs13409132	A	G	22.0651	-0.165419	0.0352154	4.3723e-06	0.1103	0.1242	0.3746
family Clostridiales vadin BB60 group	rs17121075	G	A	19.9481	0.0769254	0.0172234	7.91425e-06	-0.0452	0.058	0.4359
family Clostridiales vadin BB60 group	rs2191834	T	G	21.9977	-0.0746375	0.0159136	2.50196e-06	-0.0343	0.0551	0.5342
family Clostridiales vadin BB60 group	rs28691777	C	T	26.3804	0.137134	0.0266996	6.95697e-07	-0.1239	0.1153	0.2826
family Clostridiales vadin BB60 group	rs34088226	A	G	19.1453	-0.117807	0.026924	7.66214e-06	-0.0833	0.1022	0.4152
family Clostridiales vadin BB60 group	rs55682560	C	T	25.33	-0.131519	0.0261319	4.97038e-07	-0.0607	0.088	0.490801
family Clostridiales vadin BB60 group	rs6588624	A	G	22.9852	0.0662317	0.0138147	1.79287e-06	-0.0247	0.0472	0.6016
family Clostridiales vadin BB60 group	rs66714985	A	C	21.4461	0.116908	0.0252447	4.85333e-06	-0.1217	0.078	0.1186
family Clostridiales vadin BB60 group	rs7226487	A	G	21.5369	-0.0643682	0.0138701	3.58286e-06	0.0535	0.0472	0.2575
family Clostridiales vadin BB60 group	rs7538034	T	G	22.4234	-0.078598	0.0165982	2.36706e-06	0.036	0.0638	0.572499
family Clostridiales vadin BB60 group	rs7725895	A	G	23.3799	-0.116224	0.0240367	3.94357e-06	-0.0732	0.0732	0.3171
family Clostridiales vadin BB60 group	rs989682	A	G	20.4126	0.070194	0.0155364	6.84715e-06	-0.0858	0.056	0.1253
family Coriobacteriaceae	rs11250875	T	C	21.5256	0.06075	0.0130939	4.82848e-06	0.0631	0.0573	0.2704
family Coriobacteriaceae	rs11656361	A	C	19.3938	0.0773006	0.017553	8.0201e-06	-0.0197	0.0614	0.748101
family Coriobacteriaceae	rs12974142	G	A	19.8645	0.0789796	0.0177205	8.51236e-06	-0.0911	0.0923	0.3237
family Coriobacteriaceae	rs13307134	T	C	20.0717	-0.0565686	0.0126265	7.79938e-06	0.055	0.0629	0.3814
family Coriobacteriaceae	rs1397793	A	G	19.6816	0.0498855	0.0112446	9.77372e-06	-0.0488	0.0521	0.349
family Coriobacteriaceae	rs1816223	G	A	20.6523	0.0586265	0.0129006	4.84117e-06	-0.0906	0.059	0.1248
family Coriobacteriaceae	rs240104	T	C	22.6297	-0.0603429	0.0126849	1.51604e-06	-0.0022	0.0527	0.9664
family Coriobacteriaceae	rs2442778	A	G	20.2718	0.116408	0.0258545	9.02693e-06	-0.1606	0.1068	0.1326
family Coriobacteriaceae	rs3025411	A	G	19.5657	0.0926543	0.0209468	8.26913e-06	0.0133	0.0778	0.8643
family Coriobacteriaceae	rs34739816	G	T	21.5943	0.0965017	0.0207666	3.88356e-06	0.1511	0.1017	0.1375
family Coriobacteriaceae	rs67561917	A	G	21.4864	-0.0714367	0.0154113	5.39126e-06	0.0141	0.0612	0.8177
family Coriobacteriaceae	rs719099	A	G	24.9568	0.0778402	0.0155815	5.43313e-07	-0.0686	0.0795	0.3882
family Coriobacteriaceae	rs8010111	A	G	20.3279	0.103377	0.0229286	6.8962e-06	-0.0091	0.0857	0.9156
family Defluviitaleaceae	rs112893842	T	C	22.6861	0.110761	0.0232545	2.7503e-06	0.1116	0.082	0.1733
family Defluviitaleaceae	rs1582238	C	T	23.0417	-0.0801923	0.0167061	1.692e-06	0.0235	0.0494	0.6336
family Defluviitaleaceae	rs17051335	C	T	21.129	-0.134314	0.0292201	4.58121e-06	0.0273	0.0786	0.7281
family Defluviitaleaceae	rs1908593	T	C	20.108	0.070223	0.0156601	7.85905e-06	0.0655	0.048	0.1727
family Defluviitaleaceae	rs4344384	T	G	20.6124	-0.0708803	0.0156121	5.86017e-06	0.0621	0.0472	0.1882
family Defluviitaleaceae	rs4677103	A	G	24.5975	0.0977203	0.0197033	9.42193e-07	0.042	0.0624	0.5015
family Defluviitaleaceae	rs540220	C	T	18.2929	0.123954	0.0289814	9.48135e-06	-0.0519	0.0829	0.5308
family Defluviitaleaceae	rs55658617	T	C	24.0128	0.177314	0.0361844	1.40608e-06	-0.1945	0.1277	0.1278
family Defluviitaleaceae	rs72731813	C	T	26.048	-0.149751	0.0293415	2.75778e-07	0.079	0.1103	0.4734
family Defluviitaleaceae	rs9608282	T	G	21.5541	0.139014	0.0299429	4.60829e-06	-0.0803	0.131	0.5398
family Defluviitaleaceae	rs9725395	A	G	21.9692	-0.138357	0.0295185	3.41374e-06	0.0011	0.0746	0.9887
family Desulfovibrionaceae	rs112381107	C	T	21.4089	0.211435	0.0456962	2.81877e-06	-0.1142	0.0993	0.2505
family Desulfovibrionaceae	rs11599763	C	T	22.3881	0.0555931	0.0117493	2.49701e-06	-0.0817	0.0484	0.0915609
family Desulfovibrionaceae	rs17791387	A	G	22.3134	-0.0729251	0.0154381	2.09677e-06	0.1259	0.0798	0.1147
family Desulfovibrionaceae	rs2692012	G	A	20.2945	-0.114231	0.0253568	1.5639e-06	-0.1451	0.1045	0.1651
family Desulfovibrionaceae	rs2838334	G	A	21.1571	0.0571419	0.012423	3.82375e-06	-0.0199	0.0496	0.688201
family Desulfovibrionaceae	rs3935584	C	T	20.6352	-0.0525838	0.0115757	6.78141e-06	0.0266	0.0474	0.5753
family Desulfovibrionaceae	rs4506934	C	T	21.9453	-0.0943381	0.020138	3.16046e-06	-0.0072	0.0738	0.9219
family Desulfovibrionaceae	rs6058181	C	T	25.2527	0.0834742	0.0166111	2.69911e-07	0.0714	0.0638	0.2633
family Desulfovibrionaceae	rs72647048	T	C	20.3071	-0.0770089	0.017089	9.60882e-06	-0.0013	0.0742	0.986
family Desulfovibrionaceae	rs9928243	C	A	21.1416	-0.0541732	0.0117819	4.48477e-06	-0.0674	0.0473	0.1535
family Enterobacteriaceae	rs11026530	T	C	19.4707	0.0822408	0.0186379	9.42692e-06	-0.0271	0.0664	0.6832
family Enterobacteriaceae	rs2374342	C	A	21.3375	0.0582927	0.0126195	4.51617e-06	-0.0446	0.048	0.3524
family Enterobacteriaceae	rs35673018	G	A	19.653	0.0899642	0.0202934	7.63115e-06	-0.1202	0.0829	0.1473
family Enterobacteriaceae	rs504442	T	G	19.7278	0.084159	0.0189479	5.17095e-06	0.1762	0.077	0.0221202
family Enterobacteriaceae	rs62210023	A	G	21.7422	0.0606754	0.0130125	3.13163e-06	-0.0204	0.0495	0.680201
family Enterobacteriaceae	rs78143293	A	G	24.7919	-0.0848521	0.0170415	1.19564e-06	0.0975	0.0717	0.174
family Enterobacteriaceae	rs79757635	C	A	19.6146	0.0758597	0.0171286	9.31859e-06	-0.1495	0.0705	0.0338501
family Erysipelotrichaceae	rs1074800	G	A	20.4591	-0.0492438	0.010887	6.14582e-06	-0.0743	0.0478	0.12
family Erysipelotrichaceae	rs10781552	C	T	22.633	-0.0552212	0.0116074	2.33115e-06	0.0156	0.0525	0.7671
family Erysipelotrichaceae	rs17530232	A	G	21.0422	0.10305	0.0224648	2.79126e-06	0.0608	0.1055	0.5646
family Erysipelotrichaceae	rs1884466	C	T	19.7596	-0.0475363	0.0106939	9.52708e-06	0.0207	0.0475	0.6624
family Erysipelotrichaceae	rs2300774	A	G	24.0936	-0.0524152	0.0106784	8.95468e-07	-0.0536	0.0474	0.2574
family Erysipelotrichaceae	rs290833	T	G	19.9427	-0.0497374	0.0111376	8.02897e-06	0.0338	0.0475	0.4758
family Erysipelotrichaceae	rs35161940	T	C	23.1182	-0.0806041	0.0167641	1.8451e-06	-0.0307	0.0765	0.6885
family Erysipelotrichaceae	rs4078432	T	C	20.7231	0.0608929	0.0133764	4.23107e-06	0.0178	0.0629	0.777401
family Erysipelotrichaceae	rs56970041	T	G	19.3853	0.0724145	0.0164471	5.40344e-06	-0.0114	0.0984	0.9075
family Erysipelotrichaceae	rs62504403	C	T	28.3708	0.0681159	0.0127883	1.12264e-07	0.0398	0.0595	0.5044
family Erysipelotrichaceae	rs7234058	T	C	23.7438	-0.0945759	0.0194091	9.12347e-07	0.0859	0.0824	0.2974
family Erysipelotrichaceae	rs7826267	G	T	17.755	0.0839071	0.0199131	9.28453e-06	-0.0662	0.0962	0.4911
family Erysipelotrichaceae	rs8003149	C	T	21.2477	0.0538798	0.0116888	4.08479e-06	0.0364	0.0502	0.4679
family Family XI	rs10759623	C	T	25.4248	-0.162115	0.032151	5.78309e-07	-0.0492	0.0567	0.3857
family Family XI	rs11547158	A	G	22.6956	-0.177599	0.0372795	2.70222e-06	-0.0104	0.0697	0.8818
family Family XI	rs17379710	T	C	21.3082	-0.116383	0.0252125	3.97109e-06	-0.0304	0.0478	0.5252
family Family XI	rs2155352	A	G	24.7948	-0.150538	0.0302319	6.63437e-07	0.0462	0.0555	0.4049
family Family XI	rs2156611	T	C	20.0681	-0.112486	0.0251099	9.42671e-06	0.0232	0.0472	0.6229
family Family XI	rs3733511	A	G	21.7952	0.128253	0.0274718	3.38556e-06	0.0125	0.0515	0.8086
family Family XI	rs488164	G	T	21.3857	-0.117998	0.025516	4.79789e-06	0.0281	0.0493	0.5683
family Family XI	rs697771	A	G	21.8947	-0.117677	0.0251491	3.19374e-06	0.0359	0.0475	0.4501
family Family XIII	rs10404377	A	C	20.3111	0.0503183	0.011165	6.99021e-06	0.063	0.0487	0.1957
family Family XIII	rs118170811	A	G	22.8603	0.151619	0.0317112	1.80356e-06	0.1337	0.136	0.3257
family Family XIII	rs12904405	A	G	19.5463	-0.0851896	0.0192688	7.67414e-06	0.1216	0.0806	0.1313
family Family XIII	rs3098182	T	G	21.3162	-0.0508511	0.011014	4.04027e-06	0.0025	0.0472	0.9571
family Family XIII	rs482905	G	T	22.0035	0.0596528	0.012717	3.72349e-06	-0.0062	0.0544	0.9095
family Family XIII	rs6501525	A	G	23.6033	0.0561559	0.0115587	1.23726e-06	0.0217	0.0498	0.6637
family Family XIII	rs66753613	G	A	20.3754	0.0651136	0.0144251	8.08295e-06	-0.081	0.0613	0.1867
family Family XIII	rs6797051	C	T	22.1215	-0.0805985	0.0171364	4.89283e-06	-0.0328	0.0801	0.6827
family Family XIII	rs7514702	T	C	21.9306	-0.0663236	0.0141626	3.91643e-06	-0.0968	0.066	0.1423
family Lachnospiraceae	rs10402491	C	T	19.8524	0.0661701	0.014851	7.58351e-06	-0.054	0.0633	0.3936
family Lachnospiraceae	rs11139361	C	T	20.0226	-0.0494463	0.0110503	4.26265e-06	0.0089	0.0503	0.8592
family Lachnospiraceae	rs112040820	A	G	22.0322	0.0549584	0.0117086	2.41835e-06	-0.0598	0.054	0.2685
family Lachnospiraceae	rs11841382	G	T	16.9128	-0.0718128	0.017462	9.57767e-06	-0.0708	0.0852	0.4058
family Lachnospiraceae	rs11979110	T	C	22.7297	-0.0500924	0.0105069	1.81844e-06	0.0401	0.0472	0.3954
family Lachnospiraceae	rs1205443	A	G	19.9867	0.0501415	0.0112157	7.28836e-06	0.0512	0.0496	0.3016
family Lachnospiraceae	rs12760724	A	C	20.1553	-0.0484566	0.0107934	7.26742e-06	-0.0764	0.0501	0.1271
family Lachnospiraceae	rs13005175	G	A	20.6936	-0.0993483	0.0218395	8.37067e-06	0.1289	0.1143	0.2593
family Lachnospiraceae	rs2159863	A	G	20.7064	-0.0585831	0.0128742	3.69556e-06	0.0779	0.0612	0.2035
family Lachnospiraceae	rs2910921	C	T	20.0141	-0.160302	0.035832	8.41977e-06	0.0526	0.1401	0.7071
family Lachnospiraceae	rs3127230	C	T	20.1405	-0.0503537	0.0112201	6.20326e-06	0.0073	0.0515	0.8869
family Lachnospiraceae	rs35524804	T	C	23.5367	-0.0607481	0.0125216	2.44997e-06	0.0558	0.0574	0.3314
family Lachnospiraceae	rs7359994	C	T	20.0085	0.0503142	0.0112482	5.35895e-06	-0.0955	0.048	0.0463799
family Lachnospiraceae	rs79086868	T	C	22.3022	0.0776723	0.0164472	3.01426e-06	0.1202	0.0784	0.1252
family Lachnospiraceae	rs959845	T	C	20.9711	0.0493666	0.0107801	5.16952e-06	0.0541	0.0486	0.2658
family Lachnospiraceae	rs9929145	G	A	26.282	-0.125721	0.0245233	2.83596e-07	-0.0323	0.1092	0.767701
family Lactobacillaceae	rs1530559	G	A	19.0627	0.0772453	0.0176921	9.6525e-06	-0.0182	0.0476	0.702301
family Lactobacillaceae	rs16861661	G	A	25.969	-0.193287	0.0379293	2.70128e-07	-0.1715	0.0958	0.0734903
family Lactobacillaceae	rs62314653	C	A	20.3789	0.177082	0.0392269	6.59189e-06	0.058	0.1007	0.5644
family Lactobacillaceae	rs74599091	A	G	20.3232	0.191613	0.0425039	7.6952e-06	0.1086	0.1749	0.5347
family Lactobacillaceae	rs768253	T	G	21.5699	-0.0792344	0.0170604	3.60761e-06	0.0886	0.0475	0.0620798
family Lactobacillaceae	rs77478751	A	G	21.4207	-0.219178	0.0473566	5.9595e-06	-0.0098	0.0744	0.8948
family Lactobacillaceae	rs921925	A	C	24.555	0.0999419	0.0201687	5.77192e-07	-0.0651	0.0577	0.2591
family Lactobacillaceae	rs9345899	A	G	19.7741	-0.124042	0.0278946	9.44583e-06	-0.0566	0.077	0.4625
family Methanobacteriaceae	rs10202904	G	T	26.7616	0.121754	0.0235357	3.01432e-07	0.0004	0.048	0.9928
family Methanobacteriaceae	rs10424197	A	G	20.2105	0.111274	0.0247517	9.27897e-06	0.0276	0.0543	0.611899
family Methanobacteriaceae	rs4257531	G	A	20.3158	0.164498	0.0364959	7.44338e-06	-0.053	0.0771	0.4921
family Methanobacteriaceae	rs56131665	G	A	20.669	0.178661	0.039298	6.17988e-06	0.0089	0.0762	0.9075
family Methanobacteriaceae	rs6508769	C	T	19.8563	-0.153519	0.0344519	8.22527e-06	-0.0609	0.0668	0.3615
family Methanobacteriaceae	rs6776814	T	C	23.4827	-0.199566	0.0411825	1.63061e-06	-0.1997	0.1622	0.2182
family Methanobacteriaceae	rs73068003	G	T	20.2062	-0.15814	0.0351803	8.44578e-06	-0.0333	0.0796	0.675199
family Methanobacteriaceae	rs73457410	A	G	24.316	0.21534	0.0436695	1.40854e-06	0.2014	0.0953	0.0346298
family Methanobacteriaceae	rs75208022	C	T	21.7174	-0.227245	0.048763	5.92107e-06	-0.031	0.0808	0.7009
family Methanobacteriaceae	rs894996	C	A	23.3494	0.216999	0.0449076	1.87556e-06	-0.0812	0.0925	0.3801
family Oxalobacteraceae	rs111966731	T	C	20.9516	0.204031	0.0445746	4.56321e-06	0.034	0.0839	0.685499
family Oxalobacteraceae	rs11246212	C	T	21.7452	-0.13607	0.0291797	4.50837e-06	-0.1818	0.0679	0.00744492
family Oxalobacteraceae	rs12002250	A	C	19.4082	0.196145	0.044523	5.53197e-06	-0.0447	0.1188	0.706601
family Oxalobacteraceae	rs1569853	T	C	24.7136	-0.140043	0.0281704	7.45178e-07	-0.0017	0.0724	0.9816
family Oxalobacteraceae	rs17138946	G	T	19.3876	-0.189444	0.0430248	8.09003e-06	-0.0465	0.0947	0.6236
family Oxalobacteraceae	rs36057338	G	T	20.7428	0.181604	0.0398742	6.25792e-06	-0.0116	0.1292	0.9282
family Oxalobacteraceae	rs4428215	G	A	29.8121	0.12561	0.0230053	4.87933e-08	-0.0942	0.0543	0.0829106
family Oxalobacteraceae	rs561239	A	G	19.8637	0.105525	0.0236769	7.19383e-06	0.0013	0.0583	0.9815
family Oxalobacteraceae	rs6000536	C	T	24.0584	-0.118383	0.0241355	7.3872e-07	-0.2016	0.063	0.00137699
family Oxalobacteraceae	rs62435498	C	A	20.5312	0.181521	0.0400608	7.4583e-06	0.0502	0.0778	0.5184
family Oxalobacteraceae	rs736744	T	C	27.7207	-0.105642	0.0200648	1.49417e-07	0.0296	0.0476	0.5336
family Oxalobacteraceae	rs7993559	A	C	20.9744	-0.0921059	0.0201114	5.03733e-06	0.0469	0.048	0.3283
family Oxalobacteraceae	rs80330081	A	C	19.5969	-0.18756	0.0423688	6.64003e-06	-0.0102	0.0779	0.8962
family Oxalobacteraceae	rs934049	G	A	21.1517	0.109751	0.0238636	4.21143e-06	-0.0145	0.0583	0.804
family Pasteurellaceae	rs10965428	C	A	21.5614	-0.119902	0.0258219	4.29151e-06	-0.0869	0.1027	0.3974
family Pasteurellaceae	rs111582866	G	A	19.7531	-0.113957	0.0256403	7.06627e-06	0.1047	0.0839	0.2124
family Pasteurellaceae	rs12050685	A	G	19.385	-0.0670948	0.015239	9.18523e-06	0.0196	0.0523	0.707499
family Pasteurellaceae	rs16970009	A	G	19.0274	0.187381	0.0429572	7.31526e-06	0.1338	0.1637	0.4137
family Pasteurellaceae	rs35510	A	G	21.4556	0.122729	0.0264958	4.01578e-06	-0.1018	0.1171	0.3848
family Pasteurellaceae	rs4822728	T	C	21.1558	0.0685479	0.0149032	4.71846e-06	0.0074	0.0471	0.875
family Pasteurellaceae	rs6972479	A	G	19.8779	-0.0781862	0.0175366	7.74819e-06	0.0267	0.0587	0.6489
family Pasteurellaceae	rs72756943	G	A	21.308	0.13988	0.0303029	3.3522e-06	-0.0399	0.0962	0.678
family Pasteurellaceae	rs73139353	A	C	21.092	-0.222573	0.0484634	8.71325e-06	-0.0311	0.0842	0.7116
family Pasteurellaceae	rs76022354	C	T	23.5599	0.24289	0.0500406	1.82856e-06	0.0667	0.1088	0.54
family Pasteurellaceae	rs78909003	T	C	23.4153	-0.241159	0.0498372	2.04894e-06	0.0187	0.1036	0.8568
family Pasteurellaceae	rs9382510	C	T	26.9206	-0.0881865	0.0169965	2.476e-07	-0.0738	0.0534	0.1667
family Pasteurellaceae	rs9895850	T	C	18.4969	-0.176406	0.041017	9.0826e-06	-0.0594	0.1162	0.609101
family Pasteurellaceae	rs9938097	C	T	20.2089	0.0710386	0.0158024	8.22602e-06	0.0153	0.0485	0.752801
family Peptococcaceae	rs117452796	A	G	22.0361	-0.257982	0.0549569	3.15297e-06	0.0956	0.1327	0.471
family Peptococcaceae	rs12144792	C	T	20.7877	0.064399	0.0141246	5.82237e-06	0.0785	0.0487	0.1071
family Peptococcaceae	rs12634826	T	G	24.031	-0.0739885	0.0150931	1.01109e-06	0.101	0.0495	0.04132
family Peptococcaceae	rs12992764	T	G	23.5018	0.0684213	0.0141137	1.46157e-06	-0.0323	0.0479	0.4999
family Peptococcaceae	rs150600492	A	C	21.9566	0.135774	0.0289757	2.31308e-06	-0.101	0.1013	0.3187
family Peptococcaceae	rs35703006	G	T	24.4482	0.0812655	0.0164355	4.94778e-07	0.0242	0.0547	0.6586
family Peptococcaceae	rs4990837	G	A	23.9904	-0.0910387	0.0185869	1.74193e-06	-0.0778	0.0596	0.1918
family Peptococcaceae	rs75430375	C	T	21.7118	-0.147941	0.0317498	3.40847e-06	-0.0681	0.1116	0.5414
family Peptococcaceae	rs75898026	A	G	22.4236	-0.0821779	0.0173541	2.02209e-06	0.059	0.0584	0.3129
family Peptostreptococcaceae	rs10805326	A	G	21.3057	-0.0566637	0.012276	4.03395e-06	-0.0216	0.0516	0.6761
family Peptostreptococcaceae	rs10805326	A	G	21.3057	-0.0566637	0.012276	4.03395e-06	-0.3181	0.4528	0.4824
family Peptostreptococcaceae	rs117020988	C	T	24.0282	0.182411	0.0372126	1.02795e-06	-0.0061	0.0862	0.9434
family Peptostreptococcaceae	rs12377846	C	A	24.2602	-0.252	0.0511627	7.26256e-07	0.2927	0.137	0.0326798
family Peptostreptococcaceae	rs12986312	T	G	20.6129	0.0571818	0.0125947	5.76713e-06	-0.0103	0.0512	0.84
family Peptostreptococcaceae	rs1467258	G	A	19.9955	0.072584	0.0162321	7.89805e-06	0.0422	0.0606	0.486
family Peptostreptococcaceae	rs1520207	T	C	21.8417	-0.0525658	0.0112476	3.16548e-06	0.0077	0.0471	0.8709
family Peptostreptococcaceae	rs4692811	C	T	25.5952	0.0642075	0.0126913	4.21124e-07	-0.0233	0.0499	0.6406
family Peptostreptococcaceae	rs59865771	C	T	20.3492	-0.0573764	0.0127192	7.69024e-06	-0.0426	0.0497	0.3915
family Peptostreptococcaceae	rs61841503	G	A	32.495	0.0919658	0.0161331	9.80122e-09	0.0367	0.0701	0.6006
family Peptostreptococcaceae	rs6721459	G	A	20.7299	-0.0509823	0.0111975	5.07762e-06	0.0249	0.048	0.6046
family Peptostreptococcaceae	rs76982728	T	C	21.6517	0.124203	0.0266923	3.24056e-06	-0.1923	0.1633	0.239
family Peptostreptococcaceae	rs77540684	T	G	18.8774	0.106725	0.0245638	8.13711e-06	0.0387	0.0801	0.628599
family Peptostreptococcaceae	rs9573937	A	G	23.559	-0.0693637	0.0142907	1.70589e-06	0.016	0.0634	0.8002
family Porphyromonadaceae	rs10762312	A	G	19.4266	0.052368	0.0118814	8.70362e-06	-0.0048	0.0511	0.9245
family Porphyromonadaceae	rs10858364	G	T	20.9512	0.055316	0.012085	4.31062e-06	0.0308	0.0557	0.5807
family Porphyromonadaceae	rs17065783	A	G	23.4028	-0.059133	0.0122235	1.79349e-06	-0.0152	0.0645	0.814
family Porphyromonadaceae	rs1980561	A	G	19.7191	-0.0485289	0.0109284	8.9454e-06	0.0156	0.0472	0.740699
family Porphyromonadaceae	rs35233670	T	C	19.9528	-0.0473576	0.010602	7.90988e-06	0.0111	0.0471	0.8134
family Porphyromonadaceae	rs35961441	A	C	19.4923	0.0915257	0.0207306	8.37394e-06	-0.2035	0.1242	0.1012
family Porphyromonadaceae	rs6953849	A	G	22.702	0.0718149	0.0150724	2.44478e-06	-0.0698	0.0614	0.256
family Porphyromonadaceae	rs7330827	T	C	19.1403	-0.103842	0.0237355	8.04896e-06	0.1465	0.1	0.1428
family Porphyromonadaceae	rs864093	A	C	20.1883	-0.0527939	0.0117499	9.59798e-06	0.0548	0.0575	0.3407
family Prevotellaceae	rs12057990	C	T	19.8891	0.0589878	0.0132268	8.9747e-06	0.0872	0.0531	0.1005
family Prevotellaceae	rs12118202	T	C	26.0748	-0.0751986	0.0147265	5.5423e-07	-0.0251	0.0612	0.6811
family Prevotellaceae	rs13069367	A	C	20.3386	-0.0539768	0.0119687	7.39486e-06	0.008	0.0479	0.868
family Prevotellaceae	rs148376875	T	G	22.2521	0.084515	0.0179163	2.08027e-06	-0.1066	0.0659	0.1054
family Prevotellaceae	rs2206482	T	G	23.4646	-0.0569105	0.0117486	1.30377e-06	-0.0145	0.0481	0.7636
family Prevotellaceae	rs2278540	G	A	20.2176	0.0554249	0.0123265	8.43587e-06	0.0159	0.0491	0.746
family Prevotellaceae	rs34660375	A	G	20.4313	-0.0805894	0.0178291	7.40321e-06	-0.0564	0.0669	0.3988
family Prevotellaceae	rs3758087	C	T	20.4854	-0.0564199	0.0124655	8.60578e-06	-0.0899	0.0524	0.0862303
family Prevotellaceae	rs3860225	A	G	24.9809	0.083936	0.0167936	5.4968e-07	0.1135	0.0824	0.1681
family Prevotellaceae	rs4493272	T	C	26.2746	-0.0604992	0.0118027	3.02315e-07	0.0566	0.0473	0.2308
family Prevotellaceae	rs4685827	T	C	21.8396	-0.0679529	0.0145407	2.77192e-06	-0.0725	0.0553	0.1902
family Prevotellaceae	rs7252711	G	A	20.9343	0.0740876	0.0161926	5.56583e-06	-0.0467	0.0751	0.5342
family Prevotellaceae	rs7975087	C	A	19.7157	-0.0601448	0.0135454	7.59451e-06	-0.1587	0.0619	0.0103001
family Prevotellaceae	rs912860	A	G	22.4765	0.229046	0.0483124	9.29929e-07	-0.1553	0.1558	0.3188
family Prevotellaceae	rs9586501	G	A	21.6664	0.0592681	0.0127329	2.58988e-06	-0.0359	0.0534	0.5011
family Prevotellaceae	rs9958960	G	A	27.7654	-0.0914807	0.0173611	1.06324e-07	-0.0804	0.0652	0.2176
family Rhodospirillaceae	rs1035406	G	A	20.4845	-0.11354	0.0250863	5.84454e-06	0.0056	0.0734	0.9388
family Rhodospirillaceae	rs11591293	G	T	21.9234	0.0743184	0.0158724	2.67147e-06	0.0227	0.0476	0.6343
family Rhodospirillaceae	rs13336560	C	T	19.7096	-0.0701719	0.0158061	9.17339e-06	0.0076	0.0483	0.8752
family Rhodospirillaceae	rs1549633	A	C	20.8914	0.0999312	0.0218634	4.70392e-06	0.0922	0.0733	0.2088
family Rhodospirillaceae	rs1923415	A	G	19.3214	-0.0999238	0.0227326	9.63696e-06	-0.0414	0.0825	0.6161
family Rhodospirillaceae	rs3754624	C	T	23.5748	0.0971389	0.0200064	1.71479e-06	0.0383	0.0618	0.5358
family Rhodospirillaceae	rs4278423	T	C	20.8085	0.107529	0.0235725	3.12018e-06	-0.0866	0.0979	0.3763
family Rhodospirillaceae	rs55876211	C	T	21.5569	-0.0911851	0.0196395	2.86682e-06	0.0202	0.0541	0.709099
family Rhodospirillaceae	rs61933850	G	A	20.883	0.164808	0.0360647	7.22587e-06	0.1542	0.0702	0.0281598
family Rhodospirillaceae	rs6679026	T	C	19.8912	0.111984	0.0251088	9.94672e-06	0.0503	0.0786	0.5225
family Rhodospirillaceae	rs7001029	C	T	20.1709	0.117366	0.0261324	5.34749e-06	0.182	0.0812	0.02503
family Rhodospirillaceae	rs72714493	A	G	20.4145	0.0816858	0.0180791	7.3492e-06	0.0002	0.0662	0.9979
family Rhodospirillaceae	rs74354280	C	T	19.8051	-0.0911896	0.0204907	6.67298e-06	0.024	0.0528	0.6488
family Rhodospirillaceae	rs76784716	A	G	22.6656	0.136049	0.0285767	1.48988e-06	-0.0252	0.075	0.736801
family Rhodospirillaceae	rs9813022	A	G	26.522	-0.0842444	0.0163583	2.53122e-07	-0.0123	0.0488	0.8002
family Rikenellaceae	rs10217435	C	T	20.0218	-0.0883756	0.0197506	6.50759e-06	-0.0467	0.0681	0.493
family Rikenellaceae	rs10832801	A	C	19.0053	-0.0534763	0.0122666	7.50412e-06	-0.0091	0.0528	0.8626
family Rikenellaceae	rs1939881	G	A	26.2183	-0.105589	0.0206213	5.64378e-07	-0.108	0.1012	0.2861
family Rikenellaceae	rs2447496	A	G	20.2969	0.0549203	0.0121904	6.08611e-06	0.0139	0.0536	0.7961
family Rikenellaceae	rs2833282	G	A	20.5256	0.0711137	0.0156966	4.31102e-06	0.0452	0.0661	0.494399
family Rikenellaceae	rs35909684	A	C	19.7019	-0.0850181	0.0191539	7.09823e-06	-0.1617	0.0903	0.07335
family Rikenellaceae	rs36021379	A	G	20.4955	-0.0656005	0.0144903	7.19515e-06	-0.0501	0.0646	0.4381
family Rikenellaceae	rs4264350	T	C	23.5137	-0.0526393	0.0108555	1.34831e-06	-0.123	0.0472	0.00916495
family Rikenellaceae	rs59663348	G	A	20.8444	0.0570915	0.0125048	6.12238e-06	0.0572	0.0547	0.2953
family Rikenellaceae	rs62532512	A	C	22.0447	0.0504257	0.0107399	2.76427e-06	0.0072	0.0476	0.88
family Rikenellaceae	rs6744030	C	T	19.669	0.0696747	0.0157103	9.31515e-06	-0.0209	0.0576	0.7166
family Rikenellaceae	rs6837275	A	G	23.0222	0.0570355	0.011887	1.447e-06	-0.0228	0.0518	0.660201
family Rikenellaceae	rs74474130	T	G	21.7019	0.137747	0.0295688	3.61377e-06	-0.0073	0.1289	0.9548
family Rikenellaceae	rs77885767	C	T	21.552	-0.156209	0.0336482	2.84695e-06	-0.0601	0.1124	0.5928
family Rikenellaceae	rs9389714	C	T	19.7182	-0.0636841	0.0143416	8.79063e-06	-0.002	0.0832	0.9807
family Rikenellaceae	rs9578457	G	A	20.0642	-0.141478	0.0315848	3.99448e-06	0.1892	0.1097	0.0846896
family Rikenellaceae	rs9603208	G	T	26.4744	0.0821173	0.0159596	1.91801e-07	-0.1656	0.0785	0.0348899
family Ruminococcaceae	rs10093275	T	C	20.9598	-0.0534595	0.011677	5.35229e-06	0.0578	0.0501	0.2488
family Ruminococcaceae	rs10166469	C	T	19.6864	0.053336	0.0120209	8.52158e-06	0.0412	0.0541	0.4467
family Ruminococcaceae	rs1612733	T	C	20.8616	0.108708	0.0238006	4.22435e-06	0.0738	0.1046	0.4804
family Ruminococcaceae	rs17376049	T	C	24.3056	0.0848534	0.0172114	7.29625e-07	0.0037	0.0756	0.9606
family Ruminococcaceae	rs2113833	C	T	22.701	-0.169146	0.0355009	1.14464e-06	0.0976	0.1305	0.4546
family Ruminococcaceae	rs3009418	A	C	19.4886	-0.0927607	0.0210123	8.6902e-06	0.198	0.1116	0.0761097
family Ruminococcaceae	rs55793120	T	C	26.9701	0.13822	0.0266152	1.44338e-07	0.0884	0.099	0.3721
family Ruminococcaceae	rs56199908	T	C	23.5844	-0.199327	0.0410444	1.66414e-06	-0.138	0.1066	0.1954
family Ruminococcaceae	rs76724913	T	G	19.6818	0.0901053	0.0203104	9.60484e-06	-0.088	0.0802	0.2725
family Streptococcaceae	rs10028567	C	T	24.0794	-0.0934027	0.0190343	3.72495e-06	-0.0641	0.0722	0.3741
family Streptococcaceae	rs11110281	T	C	33.3874	-0.130554	0.0225943	1.40136e-08	-0.0331	0.1099	0.763199
family Streptococcaceae	rs16950051	A	G	20.3908	0.107008	0.0236973	5.33814e-06	0.1525	0.096	0.1122
family Streptococcaceae	rs2370083	G	T	20.8624	-0.0842751	0.0184509	4.25667e-06	0.0311	0.0965	0.7474
family Streptococcaceae	rs2952251	G	A	25.5302	0.0639298	0.0126525	3.72237e-07	0.0089	0.0608	0.883
family Streptococcaceae	rs35344081	G	A	22.0715	0.0609349	0.0129703	2.63846e-06	0.0768	0.0535	0.1512
family Streptococcaceae	rs4968759	A	G	23.9051	-0.0544035	0.0111271	8.91887e-07	0.0166	0.047	0.723601
family Streptococcaceae	rs57646748	G	A	19.6117	-0.088021	0.019876	7.88352e-06	-0.111	0.1222	0.3635
family Streptococcaceae	rs6806351	T	C	20.8081	-0.0619209	0.0135744	6.93793e-06	-0.0323	0.0572	0.5724
family Streptococcaceae	rs77968078	G	A	19.5148	-0.0993013	0.0224788	7.93341e-06	0.0241	0.0979	0.8052
family Streptococcaceae	rs7916711	A	G	19.8391	0.0959639	0.021545	6.32732e-06	-0.1069	0.0684	0.1181
family Streptococcaceae	rs957755	T	G	20.2683	-0.0642449	0.0142702	7.41515e-06	-0.053	0.0684	0.4391
family Streptococcaceae	rs9903102	C	A	20.2257	-0.0693015	0.0154096	4.91802e-06	-0.1425	0.0594	0.0164801
family Veillonellaceae	rs111810795	C	T	23.059	-0.0867108	0.0180573	1.72926e-06	0.1371	0.0789	0.0823797
family Veillonellaceae	rs114889439	A	G	22.1597	-0.253809	0.0539169	6.19028e-06	-0.1699	0.1288	0.1872
family Veillonellaceae	rs11700976	C	A	19.5756	0.0503337	0.0113763	9.2538e-06	0.0064	0.0474	0.8929
family Veillonellaceae	rs12186441	G	A	21.0096	0.208096	0.0453999	4.52856e-06	0.3589	0.1173	0.00220999
family Veillonellaceae	rs12668619	A	G	22.0929	0.055301	0.0117654	2.57365e-06	0.0197	0.0502	0.6941
family Veillonellaceae	rs12741784	C	T	27.1508	-0.0621452	0.0119266	1.28493e-07	0.028	0.0538	0.6035
family Veillonellaceae	rs1442060	A	G	21.0166	0.0514024	0.0112125	4.50671e-06	0.0753	0.0478	0.1149
family Veillonellaceae	rs1693340	T	C	20.147	0.0818934	0.018245	9.25273e-06	-0.168	0.0917	0.0668098
family Veillonellaceae	rs2175069	G	A	21.0222	0.0526752	0.0114886	4.63554e-06	0.0403	0.049	0.4099
family Veillonellaceae	rs2561116	T	G	19.9603	-0.083617	0.0187159	7.88515e-06	-0.0326	0.1008	0.746299
family Veillonellaceae	rs2585520	G	T	20.387	-0.0904972	0.0200428	5.26926e-06	-0.3436	0.1235	0.00539697
family Veillonellaceae	rs4263802	A	G	19.6496	-0.050942	0.0114921	7.45006e-06	0.013	0.05	0.795
family Veillonellaceae	rs4461038	G	A	21.5792	0.0554965	0.0119467	3.73474e-06	-0.0063	0.0518	0.9031
family Veillonellaceae	rs4797169	T	C	20.9906	0.0587799	0.0128297	4.49345e-06	-0.0219	0.0555	0.692901
family Veillonellaceae	rs61264131	A	C	18.9897	0.202367	0.0464388	6.74544e-06	-0.0896	0.0804	0.265
family Veillonellaceae	rs6692542	G	A	20.4219	-0.0534397	0.0118254	8.67981e-06	0.0587	0.0499	0.2394
family Veillonellaceae	rs6909981	C	T	20.2979	-0.0638696	0.0141765	5.47621e-06	0.0247	0.072	0.731601
family Veillonellaceae	rs79535861	A	C	23.646	0.100666	0.0207016	1.57688e-06	-0.0179	0.0821	0.8279
family Veillonellaceae	rs9345168	A	C	20.2074	-0.0509102	0.0113253	8.48887e-06	-0.0032	0.0474	0.9453
family Verrucomicrobiaceae	rs111862613	T	C	21.2552	0.0907065	0.0196746	3.7313e-06	-0.0074	0.0635	0.9068
family Verrucomicrobiaceae	rs117107102	A	G	22.4935	0.204683	0.0431572	2.91823e-06	-0.1566	0.1112	0.1591
family Verrucomicrobiaceae	rs11729256	T	C	24.9277	0.0749798	0.0150177	6.73085e-07	-0.0771	0.0626	0.2187
family Verrucomicrobiaceae	rs12908520	G	A	22.3534	0.0619104	0.0130946	2.15139e-06	-0.0073	0.0475	0.8774
family Verrucomicrobiaceae	rs2602429	T	C	22.7814	-0.0745516	0.0156195	2.69942e-06	-0.0274	0.0539	0.6111
family Verrucomicrobiaceae	rs4242783	A	G	21.6991	-0.0687992	0.0147694	2.75442e-06	-0.0062	0.0526	0.9061
family Verrucomicrobiaceae	rs4936098	G	A	22.775	-0.0648691	0.0135928	1.1293e-06	-0.0924	0.0493	0.0609705
family Verrucomicrobiaceae	rs61779207	G	A	20.4588	-0.0758811	0.0167762	6.63025e-06	-0.0033	0.057	0.9534
family Verrucomicrobiaceae	rs74542928	T	C	22.4917	0.112124	0.0236422	1.64611e-06	0.1216	0.1091	0.2653
family Verrucomicrobiaceae	rs9349825	A	G	22.9188	-0.0704354	0.0147128	2.51287e-06	-0.0428	0.0604	0.4789
family Verrucomicrobiaceae	rs941682	G	A	19.2959	-0.0631526	0.0143767	9.5812e-06	-0.0296	0.0528	0.5742
family Victivallaceae	rs11671100	A	C	20.9701	-0.160034	0.0349472	4.08037e-06	-0.0287	0.059	0.626599
family Victivallaceae	rs11764871	G	T	24.5418	0.127099	0.025656	7.4929e-07	0.0306	0.0512	0.5498
family Victivallaceae	rs2944282	T	C	23.349	-0.124197	0.0257026	1.56603e-06	0.0066	0.0523	0.8998
family Victivallaceae	rs34962571	A	C	19.9627	-0.186945	0.0418412	6.24827e-06	-0.0483	0.0788	0.539699
family Victivallaceae	rs4396289	C	T	28.0899	-0.152918	0.0288525	1.53784e-07	0.095	0.07	0.1745
family Victivallaceae	rs61702987	T	C	23.5217	0.145501	0.0300007	3.07921e-06	-0.1441	0.0761	0.0582398
family Victivallaceae	rs62570196	C	T	25.9534	-0.246101	0.0483077	2.69855e-07	0.0432	0.1172	0.7126
family Victivallaceae	rs6545794	A	G	23.2154	-0.197786	0.0410495	5.97008e-07	0.1	0.0722	0.1661
family Victivallaceae	rs67832247	C	T	21.4401	-0.123489	0.0266695	3.23802e-06	0.0163	0.051	0.749501
family Victivallaceae	rs7077363	G	A	21.8867	0.148942	0.0318366	2.83374e-06	0.045	0.064	0.4813
family Victivallaceae	rs7314815	G	A	20.0791	0.101088	0.0225594	6.40088e-06	-0.0222	0.0476	0.641
family Victivallaceae	rs7627405	C	T	19.8093	-0.134158	0.0301427	8.19426e-06	-0.0005	0.06	0.994
genus Actinomyces	rs2715439	T	C	20.5231	-0.0746684	0.0164822	6.27004e-06	0.0762	0.047	0.105
genus Actinomyces	rs34583783	G	T	22.2371	0.126596	0.0268461	4.48528e-06	0.0727	0.099	0.4628
genus Actinomyces	rs35011108	A	G	20.6411	0.232634	0.0512044	6.33826e-06	0.0327	0.0956	0.7327
genus Actinomyces	rs4073240	G	A	20.0639	0.0749687	0.0167368	7.94273e-06	0.0037	0.0485	0.94
genus Actinomyces	rs4146653	G	A	21.1594	0.0985224	0.0214182	4.49645e-06	0.0205	0.0676	0.7623
genus Actinomyces	rs71315246	A	G	19.5656	-0.0969809	0.021925	9.82969e-06	-0.0114	0.0684	0.868
genus Actinomyces	rs7915461	C	T	21.8545	-0.18776	0.0401636	5.91984e-06	0.125	0.0946	0.1865
genus Adlercreutzia	rs11604400	C	T	19.0603	-0.102524	0.0234834	9.74473e-06	-0.029	0.0766	0.7053
genus Adlercreutzia	rs13231526	C	A	21.1235	0.143237	0.0311654	4.8136e-06	0.017	0.087	0.8452
genus Adlercreutzia	rs2717140	C	T	22.5479	-0.119225	0.0251081	2.04593e-06	-0.0183	0.0786	0.8162
genus Adlercreutzia	rs55719207	G	A	19.5769	-0.0699243	0.0158036	9.60506e-06	0.0267	0.0483	0.581
genus Adlercreutzia	rs6664405	T	C	20.4512	-0.0953084	0.0210752	5.2342e-06	-0.0723	0.0674	0.2828
genus Adlercreutzia	rs7680684	T	C	24.3708	0.083381	0.0168901	9.769e-07	0.0597	0.0497	0.2295
genus Adlercreutzia	rs9490822	C	T	22.2292	-0.0734512	0.0155789	2.54419e-06	0.0943	0.0474	0.0466896
genus Adlercreutzia	rs9915817	C	T	19.8105	-0.0749219	0.016833	8.21675e-06	0.1001	0.052	0.0543901
genus Akkermansia	rs111862613	T	C	21.4489	0.0911199	0.0196748	3.39234e-06	-0.0074	0.0635	0.9068
genus Akkermansia	rs117107102	A	G	22.4267	0.204406	0.0431629	3.01141e-06	-0.1566	0.1112	0.1591
genus Akkermansia	rs11729256	T	C	24.9702	0.0750473	0.0150184	6.58385e-07	-0.0771	0.0626	0.2187
genus Akkermansia	rs12908520	G	A	22.2508	0.061772	0.0130954	2.2648e-06	-0.0073	0.0475	0.8774
genus Akkermansia	rs2602429	T	C	22.7696	-0.0745352	0.0156201	2.71569e-06	-0.0274	0.0539	0.6111
genus Akkermansia	rs4242783	A	G	21.5372	-0.0685454	0.0147701	2.99799e-06	-0.0062	0.0526	0.9061
genus Akkermansia	rs4936098	G	A	22.8105	-0.0649225	0.0135934	1.1036e-06	-0.0924	0.0493	0.0609705
genus Akkermansia	rs61779207	G	A	20.5504	-0.0760539	0.0167769	6.32121e-06	-0.0033	0.057	0.9534
genus Akkermansia	rs74542928	T	C	22.69	0.112623	0.0236434	1.4802e-06	0.1216	0.1091	0.2653
genus Akkermansia	rs9349825	A	G	22.8556	-0.0703407	0.0147133	2.59884e-06	-0.0428	0.0604	0.4789
genus Akkermansia	rs941682	G	A	19.3807	-0.0632957	0.0143777	9.17128e-06	-0.0296	0.0528	0.5742
genus Alistipes	rs1107244	G	A	19.6364	0.0758558	0.0171182	3.59062e-06	-0.1218	0.0876	0.1642
genus Alistipes	rs11769002	G	A	23.3681	-0.0528793	0.0109389	1.44961e-06	-0.0078	0.0478	0.871
genus Alistipes	rs11958296	A	G	20.2087	-0.0981222	0.0218272	9.29566e-06	0.0271	0.1145	0.8127
genus Alistipes	rs12990744	C	T	20.1555	-0.0776618	0.0172986	8.20729e-06	0.0169	0.0779	0.8281
genus Alistipes	rs1689282	A	C	20.8325	-0.0520061	0.0113942	5.27582e-06	-0.0207	0.0505	0.681601
genus Alistipes	rs2290844	C	T	18.0418	0.0813969	0.0191632	9.10144e-06	-0.0156	0.0758	0.8371
genus Alistipes	rs2450745	A	C	19.0067	-0.080524	0.0184702	7.11836e-06	-0.1394	0.0929	0.1335
genus Alistipes	rs2875322	C	T	19.5374	0.0580945	0.0131432	8.77708e-06	-0.0014	0.0631	0.9829
genus Alistipes	rs34417064	A	G	20.3439	-0.048202	0.0106868	7.00745e-06	0.0576	0.0474	0.224
genus Alistipes	rs4810359	A	G	19.9268	-0.0652428	0.0146155	7.4967e-06	0.0647	0.0709	0.3615
genus Alistipes	rs62576416	T	C	20.1557	0.0492647	0.0109733	7.50361e-06	0.0427	0.0486	0.3789
genus Alistipes	rs7129639	A	C	22.9483	0.0524955	0.0109584	1.78423e-06	-0.0557	0.05	0.2651
genus Alistipes	rs8130320	A	G	20.9065	-0.049002	0.010717	4.83615e-06	-0.015	0.0474	0.7519
genus Allisonella	rs1901739	G	T	21.6816	-0.115769	0.0248626	3.58798e-06	-0.054	0.0471	0.2524
genus Allisonella	rs35110698	T	C	20.7974	-0.146322	0.0320852	5.72321e-06	-0.0341	0.0666	0.609
genus Allisonella	rs35778461	C	T	24.3601	0.146679	0.0297186	1.20629e-06	-0.0709	0.0561	0.2063
genus Allisonella	rs594561	T	C	19.885	-0.112231	0.0251681	9.41109e-06	0.0186	0.047	0.6924
genus Allisonella	rs602075	G	A	32.3741	-0.168974	0.0296976	3.56574e-08	0.0493	0.0533	0.3544
genus Allisonella	rs6742198	A	G	22.2103	-0.149152	0.0316484	3.34511e-06	-0.0138	0.0554	0.8029
genus Allisonella	rs76904847	G	A	19.6729	0.148523	0.0334857	6.08751e-06	-0.0171	0.0626	0.7842
genus Allisonella	rs7898615	T	G	20.2144	0.167966	0.0373586	8.87279e-06	0.1529	0.0689	0.0264302
genus Alloprevotella	rs12675596	G	T	25.1137	0.145669	0.0290678	9.63718e-07	0.0536	0.0575	0.3513
genus Alloprevotella	rs2154444	G	T	20.0181	-0.138234	0.0308961	8.36758e-06	-0.0203	0.0537	0.7048
genus Alloprevotella	rs34619204	G	A	20.5281	-0.156037	0.0344392	8.84199e-06	0.013	0.0619	0.834
genus Alloprevotella	rs4364940	A	G	20.067	0.126418	0.0282207	8.58361e-06	-0.072	0.0509	0.1575
genus Alloprevotella	rs4680035	G	A	21.2501	0.119599	0.0259446	4.99057e-06	-0.0653	0.0483	0.1765
genus Alloprevotella	rs58212166	A	G	20.2275	-0.161506	0.0359102	7.93615e-06	-0.0465	0.061	0.4459
genus Anaerofilum	rs10794359	C	T	22.5944	0.0953524	0.02006	2.23496e-06	0.0422	0.0477	0.3767
genus Anaerofilum	rs1563175	A	C	20.8838	0.0923834	0.0202157	5.53847e-06	-0.0302	0.0473	0.5236
genus Anaerofilum	rs17012738	T	G	20.3554	0.0903417	0.0200239	7.24169e-06	-0.0215	0.0472	0.6489
genus Anaerofilum	rs17096874	C	T	22.0708	-0.126337	0.0268919	2.86029e-06	-0.0237	0.0578	0.682299
genus Anaerofilum	rs356049	G	A	20.9365	0.132603	0.0289802	6.55843e-06	0.075	0.0949	0.4292
genus Anaerofilum	rs4244069	A	G	20.197	0.146775	0.0326594	9.81206e-06	0.047	0.0722	0.5153
genus Anaerofilum	rs4506496	A	G	23.4553	-0.10309	0.0212861	1.48659e-06	-0.0108	0.0519	0.835
genus Anaerofilum	rs712981	A	C	24.6606	0.10076	0.0202902	6.83109e-07	0.0205	0.0485	0.6728
genus Anaerofilum	rs79598899	C	T	26.1161	0.182586	0.0357284	3.74731e-07	0.259	0.1103	0.0188499
genus Anaerofilum	rs816292	T	C	26.288	-0.113003	0.02204	2.6404e-07	-0.0358	0.0517	0.4891
genus Anaerofilum	rs9299345	T	C	20.3491	-0.1364	0.0302372	8.04304e-06	0.0289	0.0796	0.716199
genus Anaerostipes	rs10502061	A	G	18.9442	0.0835752	0.0192017	7.93542e-06	-0.0869	0.0737	0.238
genus Anaerostipes	rs2014785	T	C	21.1249	0.0515687	0.0112199	4.68058e-06	0.0011	0.0481	0.9825
genus Anaerostipes	rs2396460	C	T	21.8969	0.0512653	0.0109555	2.91092e-06	0.008	0.0476	0.8658
genus Anaerostipes	rs2804244	G	A	22.8821	0.053089	0.0110983	2.04052e-06	0.1059	0.0484	0.0287601
genus Anaerostipes	rs3900776	G	A	21.6747	-0.110013	0.0236302	2.74764e-06	0.1252	0.1425	0.3795
genus Anaerostipes	rs60983350	G	A	21.4495	-0.0539901	0.0116575	4.42059e-06	0.0111	0.0507	0.8272
genus Anaerostipes	rs62157625	T	C	22.7872	0.088573	0.0185548	1.44907e-06	-0.032	0.0722	0.657301
genus Anaerostipes	rs62215703	G	A	22.2599	0.0644965	0.0136702	1.9777e-06	-0.0405	0.0573	0.4803
genus Anaerostipes	rs6474958	G	A	19.9347	0.0500065	0.0112001	6.74481e-06	0.0292	0.0509	0.5661
genus Anaerostipes	rs6726833	C	A	21.4632	-0.0877497	0.0189408	3.32216e-06	0.0477	0.0877	0.5866
genus Anaerostipes	rs6854026	C	T	21.7321	0.0508482	0.0109075	3.1958e-06	0.0239	0.0474	0.6141
genus Anaerostipes	rs7193624	T	C	24.8031	-0.0750642	0.0150723	5.35476e-07	-0.0647	0.0844	0.4433
genus Anaerostipes	rs78735375	A	C	20.2624	-0.137429	0.0305304	5.33384e-06	-0.0449	0.1194	0.7067
genus Anaerotruncus	rs10150232	A	G	20.6222	0.0567088	0.0124877	6.67667e-06	0.0209	0.0588	0.7218
genus Anaerotruncus	rs11018566	A	G	18.2724	-0.156465	0.0366032	6.13705e-06	0.0434	0.1067	0.684
genus Anaerotruncus	rs115414803	A	C	20.6689	-0.144356	0.0317524	6.83471e-06	0.0421	0.0985	0.6694
genus Anaerotruncus	rs1272208	T	G	22.2014	0.0611743	0.0129831	4.27986e-06	-0.0397	0.0559	0.4776
genus Anaerotruncus	rs1431492	C	T	20.0749	-0.0654996	0.0146188	7.35563e-06	0.0311	0.0644	0.6291
genus Anaerotruncus	rs17734739	T	C	19.6028	0.0660052	0.014908	7.4278e-06	0.0013	0.0675	0.9849
genus Anaerotruncus	rs34449434	A	C	19.2078	-0.0497004	0.0113402	9.85054e-06	-0.0372	0.0497	0.454099
genus Anaerotruncus	rs4669806	G	T	21.9616	0.0576389	0.0122994	2.42058e-06	0.0514	0.0574	0.3701
genus Anaerotruncus	rs6494922	A	G	19.9375	0.0903106	0.0202257	6.62369e-06	-0.1918	0.1058	0.0699101
genus Anaerotruncus	rs6563550	T	C	24.6285	0.0877135	0.0176745	2.34515e-07	-0.1214	0.0876	0.1656
genus Anaerotruncus	rs7155595	C	A	20.5747	0.0539336	0.0118903	7.54988e-06	0.0111	0.0515	0.8294
genus Anaerotruncus	rs8005030	C	T	22.1325	0.0554447	0.0117854	2.28297e-06	0.0241	0.0498	0.6293
genus Anaerotruncus	rs9347879	T	C	20.9877	0.050618	0.011049	4.22328e-06	0.0146	0.0472	0.7573
genus Bacteroides	rs11585893	A	G	25.1751	-0.0740746	0.0147633	1.79511e-06	0.0368	0.0558	0.5092
genus Bacteroides	rs13207588	A	G	20.3649	-0.059205	0.0131195	7.48497e-06	0.0857	0.06	0.1536
genus Bacteroides	rs1340391	T	C	20.04	-0.0592004	0.0132244	6.73008e-06	0.02	0.0689	0.7722
genus Bacteroides	rs17619981	T	G	22.1941	0.0880978	0.0187002	2.68683e-06	0.0659	0.0684	0.3351
genus Bacteroides	rs2023437	T	C	21.7796	-0.0782325	0.0167634	5.01822e-06	0.083	0.0717	0.2474
genus Bacteroides	rs66474973	G	T	24.4029	0.0812515	0.0164479	6.80973e-07	-0.0052	0.0778	0.9471
genus Bacteroides	rs66710942	T	C	20.6444	-0.0488038	0.0107412	5.8626e-06	0.0229	0.0472	0.627001
genus Bacteroides	rs6795673	C	T	26.1833	0.0538565	0.0105251	3.37909e-07	0.0612	0.0471	0.1932
genus Bacteroides	rs9507307	C	T	21.9123	0.0604456	0.0129128	2.12711e-06	-0.0183	0.0551	0.7405
genus Barnesiella	rs11155559	T	C	20.1529	0.0956023	0.0212961	8.91908e-06	0.1953	0.0815	0.0165402
genus Barnesiella	rs113258194	A	G	21.3738	0.098992	0.0214121	7.31122e-06	-0.1376	0.0799	0.0849904
genus Barnesiella	rs12909713	C	T	21.048	-0.0550716	0.0120039	4.94527e-06	-0.0412	0.0471	0.3811
genus Barnesiella	rs13242616	C	T	22.4593	0.0583747	0.0123176	2.29018e-06	-0.0666	0.0513	0.1938
genus Barnesiella	rs199035	G	A	21.8418	0.0559495	0.0119716	3.00296e-06	-0.0374	0.0475	0.431
genus Barnesiella	rs2276875	A	G	24.9635	-0.0697176	0.0139537	4.65029e-07	0.0327	0.0542	0.546799
genus Barnesiella	rs2428166	G	A	24.1781	-0.165859	0.0337309	8.50883e-07	0.2426	0.1974	0.2192
genus Barnesiella	rs35177866	A	G	23.2671	0.0917125	0.0190133	2.94761e-06	0.0323	0.0901	0.720299
genus Barnesiella	rs62251337	G	A	21.3849	0.0690763	0.0149374	4.2416e-06	0.0092	0.0671	0.8905
genus Barnesiella	rs72684847	T	C	20.2947	-0.114369	0.0253873	6.76176e-06	-0.0438	0.0898	0.6254
genus Barnesiella	rs76181748	C	T	20.5753	-0.0778559	0.017164	6.77657e-06	-0.0031	0.0565	0.9565
genus Barnesiella	rs77455852	T	G	20.7726	-0.0891491	0.0195601	3.16352e-06	0.0158	0.0675	0.8153
genus Barnesiella	rs79795328	A	G	21.5274	-0.0818645	0.0176441	4.23302e-06	0.0283	0.068	0.677001
genus Bifidobacterium	rs12022129	A	G	19.8722	-0.0619356	0.0138937	7.9965e-06	-0.0722	0.0528	0.1716
genus Bifidobacterium	rs182549	T	C	88.4289	-0.119703	0.0127294	1.2782e-20	0.0263	0.0482	0.5843
genus Bifidobacterium	rs2491158	A	G	19.8794	-0.0712624	0.015983	8.04711e-06	-0.0239	0.0695	0.730999
genus Bifidobacterium	rs2686790	C	T	20.0648	-0.070741	0.0157926	7.49894e-06	-0.027	0.0662	0.683501
genus Bifidobacterium	rs4957061	T	C	20.6969	0.0534239	0.0117431	5.77936e-06	-0.0364	0.0481	0.4498
genus Bifidobacterium	rs540489	T	G	21.1209	-0.0637641	0.0138746	5.19457e-06	-0.0536	0.0617	0.3854
genus Bifidobacterium	rs55888705	A	G	20.3388	0.0546319	0.0121139	6.67022e-06	0.1664	0.0524	0.00151098
genus Bifidobacterium	rs5746486	T	C	19.7033	-0.0536216	0.0120801	8.99953e-06	-0.0215	0.0484	0.656
genus Bifidobacterium	rs62181700	G	A	22.6654	-0.0624643	0.0131205	2.17245e-06	-0.005	0.0546	0.9269
genus Bifidobacterium	rs7322849	T	C	31.0349	0.112428	0.0201813	1.08368e-08	0.0052	0.0827	0.9503
genus Bifidobacterium	rs73797465	T	G	20.7696	-0.0953566	0.0209236	4.38157e-06	0.0321	0.075	0.667999
genus Bifidobacterium	rs75344046	C	T	21.088	0.232354	0.0505979	4.86351e-06	-0.0274	0.1118	0.8063
genus Bifidobacterium	rs857444	C	T	21.2076	0.0558234	0.0121219	3.571e-06	0.0178	0.0489	0.716101
genus Bilophila	rs11069458	C	T	19.2928	0.0680947	0.015503	7.71543e-06	0.1483	0.0612	0.01536
genus Bilophila	rs1241171	G	A	21.2811	-0.0692654	0.0150148	4.24033e-06	0.0107	0.0669	0.8731
genus Bilophila	rs1571225	T	C	23.4835	-0.0826826	0.0170621	1.1229e-06	0.0574	0.0638	0.3686
genus Bilophila	rs1969927	A	G	19.7835	-0.0564589	0.0126935	9.07215e-06	0.0638	0.0499	0.2007
genus Bilophila	rs2728491	T	G	20.2412	0.0627416	0.0139456	6.33257e-06	0.0839	0.055	0.1271
genus Bilophila	rs3827020	C	T	22.7658	0.0766479	0.0160642	1.78875e-06	0.0827	0.0597	0.166
genus Bilophila	rs4798126	G	A	19.0326	0.073288	0.016799	7.14661e-06	-0.0482	0.06	0.4214
genus Bilophila	rs542415	T	C	21.1474	-0.0613623	0.0133436	4.70945e-06	-0.0014	0.0484	0.977
genus Bilophila	rs60178956	G	A	19.5023	-0.0624818	0.0141485	8.0562e-06	0.0204	0.056	0.715801
genus Bilophila	rs6793291	A	C	21.765	-0.112729	0.0241633	3.11322e-06	0.0799	0.1053	0.4482
genus Bilophila	rs72676854	T	C	21.0069	0.123209	0.026882	5.62264e-06	0.0148	0.1053	0.8879
genus Bilophila	rs7802841	A	C	23.6811	-0.0670097	0.0137701	1.76954e-06	-0.0383	0.0514	0.4562
genus Bilophila	rs9899990	A	G	19.2832	-0.102702	0.0233878	9.06692e-06	0.0998	0.0861	0.2463
genus Blautia	rs115043014	G	A	22.0564	-0.206605	0.043992	5.18597e-06	-0.0619	0.1778	0.727699
genus Blautia	rs2788271	G	T	18.592	0.0575596	0.0133492	7.16391e-06	0.0844	0.0622	0.1747
genus Butyricicoccus	rs10084203	G	A	19.7912	-0.0549699	0.0123563	8.58638e-06	-0.0045	0.0698	0.9481
genus Butyricicoccus	rs12034718	G	A	19.6426	-0.0701199	0.0158213	9.57679e-06	0.0337	0.0567	0.5523
genus Butyricicoccus	rs12585793	T	C	21.5578	-0.262206	0.0564729	5.79189e-06	-0.019	0.139	0.8911
genus Butyricicoccus	rs2017189	T	G	21.1477	0.0506956	0.011024	3.87258e-06	-0.0151	0.0472	0.7493
genus Butyricicoccus	rs4962426	T	G	20.4032	-0.0614216	0.0135979	7.38482e-06	0.0244	0.0597	0.6827
genus Butyricicoccus	rs56221232	T	C	24.4666	0.0828027	0.0167401	7.61939e-07	0	0.0788	0.9999
genus Butyricicoccus	rs62478070	T	G	20.4884	0.224039	0.0494959	5.93772e-06	0.0913	0.1496	0.5419
genus Butyricicoccus	rs7322368	C	T	19.8336	-0.0815733	0.0183167	5.51785e-06	0.0833	0.0818	0.3083
genus Butyricimonas	rs11228830	A	G	20.5467	0.135265	0.0298411	6.55164e-06	-0.1048	0.0847	0.2155
genus Butyricimonas	rs113054641	G	A	27.8422	-0.144881	0.0274574	1.73696e-07	0.2486	0.1132	0.0280001
genus Butyricimonas	rs12304031	G	A	19.2109	-0.0862781	0.0196846	6.7007e-06	-0.0314	0.0719	0.662
genus Butyricimonas	rs12458763	A	C	20.492	0.122037	0.0269587	6.36649e-06	0.0791	0.1129	0.4837
genus Butyricimonas	rs1862649	G	A	20.7773	0.113124	0.0248176	4.76255e-06	0.0498	0.093	0.5924
genus Butyricimonas	rs2114713	G	T	20.3615	0.062721	0.0138998	6.87717e-06	-0.0553	0.0474	0.2437
genus Butyricimonas	rs62130338	A	G	21.4116	0.0732608	0.0158324	3.89807e-06	0.0389	0.0499	0.4349
genus Butyricimonas	rs62390301	T	C	24.9153	-0.0872983	0.0174893	7.41908e-07	-0.0037	0.059	0.9504
genus Butyricimonas	rs7083431	A	C	23.7251	0.0703539	0.0144439	8.85462e-07	-0.0048	0.0531	0.928
genus Butyricimonas	rs71428626	G	T	21.1066	-0.133188	0.0289905	4.80408e-06	-0.1476	0.1328	0.2665
genus Butyricimonas	rs72814525	A	G	19.6658	0.0664154	0.0149766	8.24594e-06	-0.0183	0.0551	0.7396
genus Butyricimonas	rs78453362	A	G	20.887	-0.14948	0.0327073	4.05807e-06	-0.1009	0.1485	0.497
genus Butyricimonas	rs9657374	C	T	21.1059	0.0680719	0.0148172	4.5036e-06	-0.0004	0.0518	0.9935
genus Butyrivibrio	rs1007475	G	T	20.4202	0.118065	0.0261271	7.92319e-06	0.0836	0.0526	0.1121
genus Butyrivibrio	rs11761679	T	C	23.1704	0.154775	0.0321539	2.20232e-06	-0.016	0.0677	0.8132
genus Butyrivibrio	rs142855850	A	G	20.1126	0.205013	0.0457138	6.85536e-06	0.0138	0.0794	0.8623
genus Butyrivibrio	rs16934069	T	C	19.9608	-0.133784	0.0299444	8.85911e-06	0.0174	0.0621	0.778901
genus Butyrivibrio	rs16941336	C	T	22.64	0.127488	0.0267936	1.53183e-06	-0.0534	0.056	0.3397
genus Butyrivibrio	rs17163238	G	A	20.8023	0.140987	0.0309117	5.51201e-06	0.0828	0.0597	0.1649
genus Butyrivibrio	rs4537857	T	C	22.7883	-0.12459	0.0260992	1.80194e-06	-0.0159	0.0499	0.749701
genus Butyrivibrio	rs486484	A	G	20.3797	-0.108349	0.0240008	6.61089e-06	0.0841	0.048	0.0793707
genus Butyrivibrio	rs4928024	G	A	20.1369	0.17471	0.0389333	8.18634e-06	-0.0384	0.061	0.5292
genus Butyrivibrio	rs72723662	C	T	24.8689	0.224078	0.0449336	7.86249e-07	-0.0424	0.0698	0.543599
genus Butyrivibrio	rs74622183	A	G	22.0398	-0.201027	0.0428204	2.45748e-06	-0.0666	0.0829	0.4223
genus Butyrivibrio	rs77356209	T	C	20.1365	0.216874	0.0483299	6.66423e-06	0.0618	0.1125	0.582599
genus Butyrivibrio	rs7752361	G	A	24.6853	0.11923	0.0239975	7.69113e-07	-0.0213	0.0471	0.650401
genus Butyrivibrio	rs7763512	A	G	22.3742	-0.119846	0.0253367	3.10656e-06	-0.0045	0.0478	0.9251
genus Butyrivibrio	rs9349693	G	A	20.6102	-0.117973	0.0259861	5.54958e-06	-0.1236	0.052	0.0174301
genus Candidatus Soleaferrea	rs10090365	G	A	21.2548	0.0834413	0.0180989	4.17311e-06	0.0509	0.047	0.2784
genus Candidatus Soleaferrea	rs10108780	A	G	21.587	-0.092834	0.0199807	3.64083e-06	0.0123	0.0551	0.8233
genus Candidatus Soleaferrea	rs10809135	C	T	20.9436	-0.0834858	0.0182426	5.4718e-06	0.0203	0.0481	0.673101
genus Candidatus Soleaferrea	rs36155147	T	C	18.9706	-0.104966	0.0240995	5.4114e-06	0.0186	0.0512	0.716401
genus Candidatus Soleaferrea	rs4294381	C	T	23.4159	-0.112197	0.023186	1.36848e-06	0.0795	0.0642	0.2152
genus Candidatus Soleaferrea	rs4678258	T	C	20.9118	0.0986136	0.0215646	5.53184e-06	-0.0514	0.0554	0.3542
genus Candidatus Soleaferrea	rs6489992	A	G	20.1922	-0.0840437	0.0187031	7.88787e-06	0.0004	0.0488	0.9941
genus Candidatus Soleaferrea	rs6494306	A	G	20.4737	-0.0969304	0.0214221	5.80056e-06	0.0481	0.0504	0.34
genus Candidatus Soleaferrea	rs7400877	C	T	19.9756	0.0951085	0.0212799	9.29458e-06	-0.0751	0.0575	0.1913
genus Candidatus Soleaferrea	rs830151	A	G	31.2696	-0.194561	0.0347932	4.25608e-08	0.0961	0.1009	0.3411
genus Candidatus Soleaferrea	rs9973954	G	A	20.8425	-0.0892075	0.0195401	5.94799e-06	0.0048	0.0494	0.9225
genus Catenibacterium	rs12404911	C	T	21.4062	0.140717	0.0304142	2.79892e-06	-0.0851	0.0602	0.1577
genus Catenibacterium	rs212393	A	G	22.3323	0.135254	0.0286209	3.62485e-06	0.0421	0.0581	0.4685
genus Catenibacterium	rs73128290	A	G	20.7825	0.129726	0.0284563	4.29368e-06	0.0592	0.0516	0.251
genus Catenibacterium	rs7742829	C	T	20.6518	0.11411	0.0251099	5.60725e-06	-0.0371	0.0477	0.4358
genus Christensenellaceae R 7group	rs10461257	A	G	20.4465	-0.0551969	0.0122069	6.50744e-06	-0.0241	0.0503	0.6313
genus Christensenellaceae R 7group	rs17081797	A	G	19.6025	-0.0904325	0.0204253	3.34033e-06	-0.1208	0.0957	0.2069
genus Christensenellaceae R 7group	rs60954665	T	G	20.2182	0.049815	0.0110787	7.13181e-06	-0.044	0.0469	0.3484
genus Christensenellaceae R 7group	rs62132810	A	G	21.2927	-0.0828853	0.0179623	5.66709e-06	-0.0432	0.0681	0.5256
genus Christensenellaceae R 7group	rs62190261	A	C	19.9219	0.0958394	0.0214723	8.74017e-06	0.0226	0.0841	0.788199
genus Christensenellaceae R 7group	rs62467127	C	T	20.5064	0.114108	0.0251983	3.25364e-06	0.1599	0.149	0.2834
genus Christensenellaceae R 7group	rs73952017	C	T	19.6785	-0.0862164	0.0194354	8.45766e-06	0.0417	0.0778	0.5919
genus Christensenellaceae R 7group	rs78521377	C	T	20.689	0.124992	0.0274797	5.60673e-06	0.0092	0.1344	0.9455
genus Christensenellaceae R 7group	rs79150079	C	A	20.1198	0.121547	0.0270977	9.41803e-06	0.1192	0.093	0.1996
genus Christensenellaceae R 7group	rs892686	A	G	21.3125	0.0514099	0.011136	3.96862e-06	-0.0143	0.0473	0.7623
genus Clostridium sensustricto1	rs10074000	T	C	20.3567	-0.102648	0.0227508	6.99939e-06	-0.0015	0.049	0.9762
genus Clostridium sensustricto1	rs10506058	A	G	20.1844	0.0997048	0.0221926	8.92442e-06	0.0021	0.0478	0.9647
genus Clostridium sensustricto1	rs1942371	G	A	21.3428	-0.157938	0.034187	4.0634e-06	0.0798	0.0727	0.2728
genus Clostridium sensustricto1	rs40656	C	T	21.0402	0.142664	0.0311021	8.61529e-06	0.0142	0.0593	0.8111
genus Clostridium sensustricto1	rs4869133	G	A	19.4479	-0.180591	0.0409505	7.24453e-06	-0.0775	0.0623	0.2134
genus Clostridium sensustricto1	rs61267978	T	C	21.0105	0.14708	0.0320875	5.58509e-06	-0.1299	0.0721	0.0717497
genus Clostridium sensustricto1	rs6577484	G	A	19.764	0.160425	0.0360857	8.40601e-06	-0.1538	0.0787	0.0507399
genus Clostridium sensustricto1	rs6890185	C	T	23.6694	-0.113424	0.0233137	1.12243e-06	-0.076	0.0504	0.1312
genus Clostridium sensustricto1	rs77845139	A	G	19.9916	-0.114993	0.0257186	8.40621e-06	0.0726	0.0552	0.1886
genus Clostridium sensustricto1	rs11264403	G	A	17.2877	-0.139061	0.0334454	7.7555e-06	-0.0688	0.0904	0.4466
genus Clostridium sensustricto1	rs115807074	A	G	21.3051	-0.22736	0.0492575	4.31688e-06	-0.2327	0.23	0.3116
genus Clostridium sensustricto1	rs116847295	C	T	19.9971	0.110021	0.0246032	4.58121e-06	-0.0546	0.0709	0.4414
genus Clostridium sensustricto1	rs12341505	G	A	20.2587	0.0810718	0.0180121	4.8217e-06	-0.0267	0.0802	0.739301
genus Clostridium sensustricto1	rs2795528	G	A	22.085	-0.184315	0.0392204	2.72038e-06	-0.1874	0.104	0.0715797
genus Clostridium sensustricto1	rs2817172	C	T	21.8098	0.058139	0.0124492	2.76656e-06	0.0116	0.0483	0.8098
genus Clostridium sensustricto1	rs550843	T	C	21.4264	-0.0783246	0.0169209	2.05069e-06	-0.0359	0.0528	0.4961
genus Collinsella	rs10890671	C	T	20.4462	0.0537401	0.0118848	6.52139e-06	0.0325	0.0475	0.4941
genus Collinsella	rs11597285	G	T	19.914	-0.0537947	0.0120548	9.37605e-06	0.0571	0.0482	0.2366
genus Collinsella	rs1496626	T	C	19.9784	-0.0722307	0.01616	6.78172e-06	-0.0629	0.0693	0.364
genus Collinsella	rs149807560	C	A	19.5448	-0.104264	0.0235841	7.09872e-06	-0.1707	0.0935	0.0679501
genus Collinsella	rs2103510	G	A	21.8632	0.0786551	0.0168217	2.42477e-06	-0.0914	0.0737	0.2148
genus Collinsella	rs62448871	C	A	20.1641	-0.0540309	0.0120324	6.7825e-06	0.0421	0.0476	0.3771
genus Collinsella	rs73052258	G	A	21.0671	0.0930178	0.0202658	1.71581e-06	-0.061	0.0888	0.4921
genus Collinsella	rs75672793	A	G	20.5026	-0.108908	0.0240522	6.1355e-06	-0.0354	0.1125	0.753199
genus Collinsella	rs9541268	C	A	23.6572	0.09597	0.0197312	8.79427e-07	-0.0852	0.0822	0.2995
genus Coprobacter	rs11532348	C	T	20.9945	-0.103931	0.0226826	5.71189e-06	0.0367	0.0665	0.5817
genus Coprobacter	rs12684609	T	C	20.9346	0.100827	0.0220366	6.10183e-06	0.1276	0.0593	0.0315101
genus Coprobacter	rs12996055	A	C	19.3783	0.0921817	0.0209405	8.07644e-06	0.0051	0.0536	0.9248
genus Coprobacter	rs143662916	C	T	21.9853	0.253264	0.0540141	3.07249e-06	-0.1208	0.1396	0.3869
genus Coprobacter	rs189356	G	A	20.6447	0.0781125	0.0171916	6.26297e-06	0.0163	0.0475	0.732
genus Coprobacter	rs213863	T	C	22.1919	0.0887412	0.0188377	2.34882e-06	0.0271	0.0492	0.582
genus Coprobacter	rs305411	A	G	23.8636	0.129218	0.0264518	1.00907e-06	0.1349	0.0782	0.0842908
genus Coprobacter	rs3828477	G	T	21.7282	-0.0912179	0.019569	2.88975e-06	0.0641	0.0497	0.1969
genus Coprobacter	rs72821405	T	C	21.2104	-0.147365	0.0319978	4.75762e-06	-0.0598	0.0838	0.4759
genus Coprobacter	rs74919520	G	A	20.6987	0.125703	0.0276296	5.76328e-06	-0.1449	0.0763	0.0574698
genus Coprococcus1	rs1010560	C	A	22.3542	0.0580232	0.0122722	1.95916e-06	-0.0317	0.0533	0.552901
genus Coprococcus1	rs12794898	G	T	20.9796	0.0903299	0.0197212	4.9153e-06	-0.0077	0.0718	0.9147
genus Coprococcus1	rs1519491	T	C	19.3245	0.0499197	0.0113558	8.95282e-06	-0.0377	0.0483	0.4345
genus Coprococcus1	rs1576241	A	G	21.7079	-0.0510343	0.0109535	3.32859e-06	-0.036	0.0486	0.4585
genus Coprococcus1	rs2907920	G	A	19.579	-0.0561173	0.0126824	7.65332e-06	0.1192	0.0526	0.0234801
genus Coprococcus1	rs4277593	G	A	28.3902	-0.0585649	0.0109914	1.1397e-07	0.0237	0.0478	0.6206
genus Coprococcus1	rs56405618	A	G	23.0947	-0.08963	0.0186508	1.57195e-06	0.036	0.0743	0.6284
genus Coprococcus1	rs73031725	T	C	22.2585	0.167591	0.0355224	1.97916e-06	0.0204	0.1343	0.8795
genus Coprococcus1	rs73167075	T	C	20.1836	0.0573137	0.0127573	8.5686e-06	-0.0907	0.0576	0.1151
genus Coprococcus1	rs74101919	T	C	24.7059	-0.0718988	0.0144651	1.0329e-06	-0.1185	0.0759	0.1187
genus Coprococcus1	rs946513	T	C	20.0336	-0.205899	0.0460018	8.61847e-06	-0.0178	0.1136	0.8756
genus Coprococcus2	rs10070053	A	G	19.2731	0.0594312	0.0135375	7.64874e-06	-0.0724	0.0479	0.1303
genus Coprococcus2	rs12634070	T	C	19.9424	0.0736486	0.0164921	9.95108e-06	0.0265	0.0539	0.623499
genus Coprococcus2	rs2482516	C	T	21.002	0.0754415	0.0164619	4.72335e-06	-0.0794	0.0572	0.1651
genus Coprococcus2	rs35890118	A	G	20.304	-0.066536	0.0147661	8.25962e-06	0.0731	0.0541	0.1767
genus Coprococcus2	rs61823518	A	C	19.6136	-0.0955381	0.0215724	6.68252e-06	-0.1151	0.0769	0.1345
genus Coprococcus2	rs6677933	C	T	23.9949	-0.0804405	0.0164216	1.185e-06	0.0254	0.0665	0.702
genus Coprococcus2	rs72680320	T	C	21.7663	-0.0649382	0.013919	2.27117e-06	-0.0508	0.0499	0.3088
genus Coprococcus2	rs9426473	A	G	20.2434	0.0727361	0.0161662	6.30681e-06	0.038	0.0539	0.4811
genus Coprococcus3	rs10810043	G	A	19.7765	-0.0515518	0.0115923	9.27428e-06	-0.0395	0.0502	0.4318
genus Coprococcus3	rs11077359	C	T	18.8069	0.0645443	0.0148833	9.63607e-06	0.1031	0.0633	0.1035
genus Coprococcus3	rs11080344	C	T	20.9063	0.0516921	0.0113054	4.78696e-06	-0.042	0.0474	0.3758
genus Coprococcus3	rs13247359	G	A	20.5273	0.051211	0.0113031	7.32605e-06	-0.0786	0.0475	0.0978003
genus Coprococcus3	rs13394391	C	T	22.0892	-0.0709302	0.0150918	2.20318e-06	0.1703	0.0651	0.00888608
genus Coprococcus3	rs178271	C	T	24.371	-0.145257	0.0294239	7.81088e-07	0.0259	0.1845	0.8885
genus Coprococcus3	rs4575475	A	G	20.2156	-0.0619514	0.0137787	7.04288e-06	0.0482	0.0563	0.3917
genus Coprococcus3	rs7521171	A	G	21.2848	0.0596434	0.0129279	4.32245e-06	0.0229	0.0513	0.655
genus Coprococcus3	rs8100692	T	C	25.8918	0.0577411	0.0113476	4.16457e-07	0.0184	0.0473	0.696599
genus Defluviitaleaceae UCG011	rs112893842	T	C	23.8986	0.11381	0.0232806	1.44534e-06	0.1116	0.082	0.1733
genus Defluviitaleaceae UCG011	rs1582238	C	T	23.1666	-0.0805036	0.0167257	1.56776e-06	0.0235	0.0494	0.6336
genus Defluviitaleaceae UCG011	rs2892880	G	A	20.2583	0.0817755	0.0181686	6.82889e-06	-0.02	0.0545	0.7137
genus Defluviitaleaceae UCG011	rs4344384	T	G	20.9813	-0.0715978	0.0156309	4.83237e-06	0.0621	0.0472	0.1882
genus Defluviitaleaceae UCG011	rs4677103	A	G	24.5758	0.0977912	0.0197263	9.59555e-07	0.042	0.0624	0.5015
genus Defluviitaleaceae UCG011	rs55658617	T	C	23.1728	0.174369	0.0362226	2.15293e-06	-0.1945	0.1277	0.1278
genus Defluviitaleaceae UCG011	rs72731813	C	T	25.1654	-0.147383	0.0293796	4.33112e-07	0.079	0.1103	0.4734
genus Defluviitaleaceae UCG011	rs9608282	T	G	22.7331	0.142939	0.0299793	2.52046e-06	-0.0803	0.131	0.5398
genus Defluviitaleaceae UCG011	rs9725395	A	G	21.911	-0.13834	0.029554	3.51925e-06	0.0011	0.0746	0.9887
genus Desulfovibrio	rs12031543	T	C	20.3574	-0.127185	0.0281887	6.54757e-06	-0.0319	0.0694	0.6454
genus Desulfovibrio	rs13066142	G	A	22.5503	0.119141	0.0250891	3.78669e-06	0.0093	0.0813	0.9093
genus Desulfovibrio	rs16863365	A	G	23.2347	0.109402	0.0226964	1.79449e-06	0.0083	0.1106	0.9403
genus Desulfovibrio	rs2032031	G	A	19.4035	0.0654931	0.0148681	9.14282e-06	-0.061	0.0473	0.1974
genus Desulfovibrio	rs2456226	A	C	24.4922	0.0854927	0.0172749	8.5487e-07	0.0226	0.0519	0.662799
genus Desulfovibrio	rs2590913	A	G	20.7215	-0.154496	0.0339396	6.65426e-06	0.1662	0.1082	0.1243
genus Desulfovibrio	rs2853179	T	C	21.7178	-0.0811971	0.0174234	2.42438e-06	-0.021	0.0562	0.7085
genus Desulfovibrio	rs4797774	A	G	20.4539	-0.212582	0.0470044	5.64313e-06	-0.003	0.119	0.9797
genus Desulfovibrio	rs6580353	T	C	20.632	0.0770979	0.0169735	4.93856e-06	0.0982	0.0591	0.0969594
genus Desulfovibrio	rs72647089	T	G	19.8356	-0.106594	0.0239337	8.29755e-06	0.1637	0.0864	0.0580297
genus Dialister	rs10138457	T	C	18.6291	-0.113054	0.0261933	7.88116e-06	0.0826	0.0812	0.309
genus Dialister	rs10938938	A	G	20.4822	0.0773514	0.0170915	7.37055e-06	0.0362	0.0646	0.5757
genus Dialister	rs11071887	T	C	20.4959	0.0662403	0.0146315	5.91412e-06	0.0251	0.0507	0.619901
genus Dialister	rs11166701	G	A	24.6976	-0.0655301	0.013186	5.50744e-07	0.0764	0.0473	0.1062
genus Dialister	rs2314294	T	C	19.9813	0.0865932	0.0193719	8.07904e-06	-0.1047	0.069	0.1292
genus Dialister	rs2435610	A	C	20.3896	0.0647132	0.0143314	5.93267e-06	0.032	0.054	0.5533
genus Dialister	rs4747450	C	A	20.49	0.0668509	0.0147685	5.83727e-06	-0.0605	0.0567	0.2864
genus Dialister	rs4753063	A	G	21.0228	0.0596297	0.0130052	4.8568e-06	-0.0792	0.0472	0.0936893
genus Dialister	rs75416973	A	G	19.5412	0.0727223	0.016451	9.46085e-06	-0.0538	0.0571	0.3467
genus Dialister	rs764177	C	A	19.7417	-0.0601454	0.0135366	9.60771e-06	-0.0582	0.0491	0.2355
genus Dialister	rs76680460	G	A	19.5998	-0.161296	0.0364332	8.19219e-06	0.3129	0.1162	0.007085
genus Dorea	rs11150408	G	T	20.0418	-0.0488254	0.0109063	7.05781e-06	-0.0103	0.0474	0.8276
genus Dorea	rs12537781	T	C	19.6746	-0.055544	0.0125223	9.15145e-06	0.0986	0.0553	0.0743995
genus Dorea	rs13279148	G	A	22.4769	0.0715309	0.0150878	2.25284e-06	-0.1542	0.0751	0.04
genus Dorea	rs1899291	T	C	21.5231	-0.0697217	0.0150285	4.56688e-06	0.0218	0.0652	0.737999
genus Dorea	rs3005511	G	A	20.9168	-0.0516127	0.0112852	5.28701e-06	0.0081	0.0515	0.8743
genus Dorea	rs345219	G	T	19.5037	0.0497368	0.0112621	8.80055e-06	0.1095	0.0477	0.0217901
genus Dorea	rs3752849	G	A	20.0318	0.163846	0.036608	7.68051e-06	-0.0568	0.1092	0.603
genus Dorea	rs4793307	C	T	21.9786	0.0574165	0.0122472	4.00691e-06	0.0469	0.0554	0.3977
genus Dorea	rs62503162	A	G	25.1131	-0.0974091	0.0194379	7.46603e-07	0.0104	0.1146	0.9275
genus Dorea	rs73729431	C	T	20.994	-0.13745	0.0299983	3.16738e-06	0.037	0.1644	0.8221
genus Eggerthella	rs112205261	T	C	21.8392	-0.188618	0.0403613	3.34649e-06	-0.0542	0.0869	0.5326
genus Eggerthella	rs13070736	A	C	19.8943	-0.121331	0.0272024	7.61921e-06	0.1086	0.0636	0.0880197
genus Eggerthella	rs1784446	A	G	20.9971	-0.0907728	0.0198096	5.2313e-06	-0.0483	0.047	0.304
genus Eggerthella	rs2223081	A	G	21.5203	-0.102572	0.0221108	3.88893e-06	0.0171	0.0526	0.745799
genus Eggerthella	rs2240838	G	A	24.6128	-0.0980582	0.0197653	7.36207e-07	0.0231	0.0477	0.6281
genus Eggerthella	rs3851328	G	T	20.7619	0.107774	0.0236527	4.1759e-06	-0.0832	0.0571	0.1451
genus Eggerthella	rs4985746	A	G	19.9164	-0.110522	0.0247653	5.71465e-06	-0.0224	0.077	0.7709
genus Eggerthella	rs6430926	T	C	19.9165	-0.0879736	0.0197127	8.37124e-06	-0.0495	0.0475	0.2975
genus Eggerthella	rs67490567	T	C	19.5375	0.108495	0.0245457	8.94211e-06	-0.1051	0.0545	0.0538803
genus Eggerthella	rs76663501	C	T	21.4536	0.175349	0.0378576	4.8257e-06	0.1497	0.1056	0.1561
genus Eisenbergiella	rs11027642	C	T	20.5119	0.129006	0.0284844	4.9187e-06	-0.0427	0.0673	0.5256
genus Eisenbergiella	rs11079158	T	C	19.92	0.100627	0.022546	7.34852e-06	0.0617	0.0573	0.2814
genus Eisenbergiella	rs11938607	C	T	20.3858	-0.0978125	0.0216636	8.21826e-06	0.1113	0.0542	0.0401402
genus Eisenbergiella	rs12257723	A	C	20.279	-0.0952742	0.0211569	8.85116e-06	0.0061	0.0501	0.9029
genus Eisenbergiella	rs12710729	C	A	20.1404	0.0893384	0.0199069	9.84419e-06	0.0194	0.0505	0.7012
genus Eisenbergiella	rs13258851	A	G	20.5626	0.137001	0.0302124	7.7464e-06	-0.0587	0.068	0.3886
genus Eisenbergiella	rs1508033	A	C	21.8631	0.091546	0.0195787	3.22887e-06	0.0493	0.0514	0.3383
genus Eisenbergiella	rs1553971	T	G	21.1461	0.120965	0.0263054	5.26842e-06	0.0305	0.0568	0.5914
genus Eisenbergiella	rs2683098	T	C	22.7201	-0.107319	0.022515	2.23748e-06	-0.0522	0.0576	0.3643
genus Eisenbergiella	rs3812426	A	G	22.5504	-0.106447	0.0224159	2.71688e-06	0.0218	0.065	0.737099
genus Eisenbergiella	rs4462860	G	A	21.805	0.0939071	0.0201104	4.16217e-06	0.0395	0.0485	0.4157
genus Enterorhabdus	rs10098492	T	C	20.3001	0.132323	0.0293688	6.40575e-06	0.0935	0.1008	0.3536
genus Enterorhabdus	rs114731706	T	G	22.7409	0.182308	0.0382298	2.1734e-06	0.0778	0.1312	0.5531
genus Enterorhabdus	rs2051957	C	T	19.7274	0.0843291	0.0189864	8.89857e-06	0.0985	0.0591	0.0957503
genus Enterorhabdus	rs3017103	G	A	22.028	-0.0980897	0.0208995	2.94042e-06	-0.0033	0.0601	0.9558
genus Enterorhabdus	rs73331712	T	C	22.5894	0.26199	0.055123	4.8492e-06	-0.0944	0.1171	0.4204
genus Enterorhabdus	rs77655283	G	A	19.8747	0.132988	0.0298306	5.88044e-06	0.1192	0.0923	0.1965
genus Erysipelatoclostridium	rs1434153	G	A	20.1635	-0.0684526	0.0152443	6.85299e-06	-0.0026	0.0477	0.9564
genus Erysipelatoclostridium	rs16936671	C	T	19.7391	-0.0968026	0.0217883	6.0431e-06	0.0983	0.0683	0.1502
genus Erysipelatoclostridium	rs17804233	C	T	21.1332	0.0662914	0.0144203	4.58606e-06	-0.0199	0.0473	0.6742
genus Erysipelatoclostridium	rs2901723	A	C	19.7548	-0.0641339	0.0144295	8.79468e-06	0.0668	0.0475	0.1598
genus Erysipelatoclostridium	rs340991	A	G	21.7185	-0.0740482	0.0158891	3.74938e-06	0.0693	0.0531	0.1918
genus Erysipelatoclostridium	rs3804326	A	G	17.6905	0.14147	0.0336352	9.85281e-06	-0.0235	0.1103	0.8311
genus Erysipelatoclostridium	rs45480394	T	G	20.4804	-0.0687134	0.0151835	7.66161e-06	0.0153	0.0492	0.755099
genus Erysipelatoclostridium	rs4697572	A	G	24.6398	-0.0810636	0.0163308	7.59347e-07	0.0357	0.0593	0.5479
genus Erysipelatoclostridium	rs58236560	G	T	22.4834	-0.111157	0.0234426	2.16118e-06	-0.0454	0.0718	0.5274
genus Erysipelatoclostridium	rs61806970	C	T	19.7586	0.142548	0.0320688	9.09411e-06	-0.197	0.0944	0.0368604
genus Erysipelatoclostridium	rs622418	A	G	21.7564	-0.0668051	0.0143224	3.68154e-06	0.0384	0.0471	0.4148
genus Erysipelatoclostridium	rs6474512	C	A	21.9004	-0.067015	0.0143201	3.01544e-06	-0.004	0.0486	0.9342
genus Erysipelatoclostridium	rs710230	C	T	25.9408	-0.143381	0.0281514	6.33126e-07	0.074	0.092	0.4217
genus Erysipelatoclostridium	rs7221249	G	A	34.6192	-0.0839861	0.0142741	4.30953e-09	0.0149	0.0471	0.752101
genus Erysipelatoclostridium	rs9590927	A	G	20.2718	0.0646003	0.0143479	6.39043e-06	0.0504	0.0473	0.2865
genus Erysipelotrichaceae UCG003	rs75949021	T	C	20.5541	-0.169667	0.0374238	3.57511e-06	0.0439	0.1187	0.7117
genus Escherichia Shigella	rs112767262	T	C	20.075	0.0732963	0.0163589	8.20635e-06	0.035	0.0571	0.5401
genus Escherichia Shigella	rs113127095	A	G	21.7989	0.151009	0.0323434	3.3335e-06	-0.0798	0.1185	0.5006
genus Escherichia Shigella	rs113513883	A	G	20.5107	0.172283	0.038041	5.27716e-06	0.0765	0.1337	0.5671
genus Escherichia Shigella	rs1154904	G	A	22.0432	0.0613376	0.0130644	3.03753e-06	0.0149	0.047	0.7516
genus Escherichia Shigella	rs118526	A	C	19.1077	0.0594401	0.013598	7.99558e-06	0.084	0.0516	0.1039
genus Escherichia Shigella	rs2798105	A	G	20.629	-0.100851	0.0222045	8.24499e-06	-0.0093	0.0788	0.9065
genus Escherichia Shigella	rs4731451	G	A	20.3619	-0.0609885	0.0135157	7.47309e-06	0.0177	0.0507	0.7262
genus Escherichia Shigella	rs57024273	T	C	20.0278	0.0626172	0.0139919	9.70465e-06	-0.0616	0.0542	0.2557
genus Escherichia Shigella	rs592299	T	C	20.9028	-0.0592004	0.0129486	4.76925e-06	0.009	0.0476	0.8498
genus Escherichia Shigella	rs73208162	A	G	23.0666	-0.119296	0.024839	2.19392e-06	0.109	0.1335	0.4145
genus Eubacterium brachy group	rs112617308	T	C	22.1772	-0.170873	0.0362844	2.38035e-06	0.1694	0.0815	0.0377798
genus Eubacterium brachy group	rs12151423	G	A	19.869	-0.101329	0.0227324	9.27043e-06	0.0995	0.0471	0.0346697
genus Eubacterium brachy group	rs13139592	T	C	19.9105	-0.145997	0.0327192	7.96746e-06	-0.017	0.0698	0.8072
genus Eubacterium brachy group	rs1384962	G	A	20.613	-0.120888	0.0266264	6.99294e-06	0.0844	0.0509	0.0970801
genus Eubacterium brachy group	rs2913110	T	C	21.0038	-0.105143	0.022942	4.55806e-06	0.0488	0.0494	0.3239
genus Eubacterium brachy group	rs4862235	A	G	21.5533	-0.104806	0.0225751	3.73147e-06	-0.0233	0.0474	0.6231
genus Eubacterium brachy group	rs62348779	T	C	21.6657	-0.201481	0.043286	3.7812e-06	-0.019	0.0887	0.8302
genus Eubacterium brachy group	rs6591893	A	G	20.2805	-0.108225	0.0240319	7.34345e-06	0.022	0.0497	0.6576
genus Eubacterium brachy group	rs720439	G	A	19.845	0.111927	0.0251252	7.0283e-06	-0.0754	0.0551	0.1714
genus Eubacterium brachy group	rs73199919	T	C	19.8482	-0.236717	0.0531335	8.1553e-06	0.1471	0.11	0.181
genus Eubacterium coprostanoligenes group	rs1020520	T	G	19.747	-0.0590705	0.0132929	8.88976e-06	0.1871	0.0659	0.00453002
genus Eubacterium coprostanoligenes group	rs10444197	A	G	19.877	-0.0505823	0.0113455	5.98467e-06	0.027	0.0496	0.5856
genus Eubacterium coprostanoligenes group	rs11052069	C	T	19.6357	-0.0477832	0.0107833	9.37951e-06	0.0058	0.0476	0.9031
genus Eubacterium coprostanoligenes group	rs11720857	C	T	19.0592	0.0630776	0.0144485	9.26254e-06	-0.0705	0.062	0.255
genus Eubacterium coprostanoligenes group	rs12906958	C	T	21.1487	-0.0533159	0.0115935	4.348e-06	-0.0149	0.0517	0.773701
genus Eubacterium coprostanoligenes group	rs17159861	C	T	32.6538	0.0962228	0.0168388	1.03786e-08	-0.082	0.0767	0.2849
genus Eubacterium coprostanoligenes group	rs2644213	A	G	19.7515	-0.0538845	0.0121245	9.85644e-06	-0.0282	0.0514	0.5833
genus Eubacterium coprostanoligenes group	rs4076415	G	T	21.8156	-0.0515152	0.0110294	1.98976e-06	0.0111	0.0491	0.8219
genus Eubacterium coprostanoligenes group	rs62024432	C	T	20.002	-0.0769698	0.0172101	7.50205e-06	-0.0212	0.0802	0.791199
genus Eubacterium coprostanoligenes group	rs6762473	A	C	21.5516	-0.0521584	0.0112353	4.26108e-06	0.023	0.0497	0.6432
genus Eubacterium coprostanoligenes group	rs76898927	G	A	21.3408	0.123055	0.0266375	4.78983e-06	-0.1481	0.1044	0.156
genus Eubacterium coprostanoligenes group	rs79895140	T	C	20.6233	-0.0641017	0.0141153	8.61807e-06	-0.0283	0.0752	0.7069
genus Eubacterium coprostanoligenes group	rs9648214	T	C	25.4382	-0.0828719	0.016431	2.52029e-07	-0.0923	0.084	0.2715
genus Eubacterium eligens group	rs182318	G	A	17.7845	-0.0824941	0.0195615	8.39827e-06	-0.1348	0.086	0.1171
genus Eubacterium eligens group	rs2200429	A	G	20.0541	-0.0888825	0.0198479	5.29724e-06	0.0297	0.0799	0.7103
genus Eubacterium eligens group	rs265534	T	G	22.0242	-0.0563756	0.0120127	2.26757e-06	-0.0274	0.0475	0.5642
genus Eubacterium eligens group	rs4583233	A	C	27.3633	0.0670205	0.0128122	2.83851e-07	-0.0815	0.0523	0.1192
genus Eubacterium eligens group	rs56080211	T	C	18.9532	-0.123093	0.0282743	9.14282e-06	0.1067	0.0898	0.2345
genus Eubacterium eligens group	rs6923695	T	G	20.2428	0.103268	0.0229525	4.87405e-06	-0.0997	0.0942	0.2898
genus Eubacterium fissicatena group	rs10147907	T	G	18.9222	0.172263	0.039601	8.27237e-06	0.0209	0.0888	0.8141
genus Eubacterium fissicatena group	rs11818408	G	A	19.9282	0.10585	0.0237114	8.20012e-06	-0.053	0.0484	0.2729
genus Eubacterium fissicatena group	rs11876297	T	C	21.7789	0.131469	0.0281712	2.66557e-06	0.0106	0.0533	0.8421
genus Eubacterium fissicatena group	rs151257695	A	G	21.2167	0.20951	0.0454847	3.09678e-06	0.1021	0.0913	0.2636
genus Eubacterium fissicatena group	rs1768152	C	T	19.4623	-0.139489	0.0316186	8.70062e-06	0.0411	0.0773	0.5947
genus Eubacterium fissicatena group	rs2733072	G	A	23.064	0.109644	0.0228306	1.49091e-06	0.0547	0.0473	0.2475
genus Eubacterium fissicatena group	rs3771393	T	C	24.0737	-0.130842	0.0266671	7.37904e-07	-0.0632	0.0594	0.2872
genus Eubacterium fissicatena group	rs6934739	A	G	19.4423	0.111463	0.0252788	9.75326e-06	0.0293	0.0503	0.5597
genus Eubacterium fissicatena group	rs7104872	G	A	22.5484	0.138612	0.0291906	2.73149e-06	0.0302	0.075	0.6867
genus Eubacterium hallii group	rs10501370	C	T	20.9579	-0.115589	0.0252489	5.41914e-06	0.0379	0.0985	0.7002
genus Eubacterium hallii group	rs10798999	C	T	22.5317	0.0601661	0.0126752	2.60555e-06	0.0858	0.0533	0.1072
genus Eubacterium hallii group	rs10808115	C	A	21.0852	0.0504747	0.0109922	4.42446e-06	0.0157	0.0471	0.7391
genus Eubacterium hallii group	rs117748144	T	C	19.4365	-0.126582	0.028712	7.85995e-06	0.0847	0.1056	0.4226
genus Eubacterium hallii group	rs13116360	T	C	26.8959	0.154124	0.0297185	2.9449e-07	-0.0672	0.0954	0.4812
genus Eubacterium hallii group	rs138531890	A	G	19.2035	0.153138	0.0349456	5.43063e-06	-0.1057	0.0882	0.2308
genus Eubacterium hallii group	rs17074066	T	C	18.4953	-0.0813986	0.0189272	9.3491e-06	0.236	0.1669	0.1573
genus Eubacterium hallii group	rs17474256	G	A	19.2973	0.0810805	0.0184573	9.45453e-06	-0.1286	0.0792	0.1046
genus Eubacterium hallii group	rs281379	A	G	19.8376	-0.0499523	0.0112153	9.32803e-06	0.0598	0.048	0.213
genus Eubacterium hallii group	rs28584818	A	G	22.0411	0.126115	0.0268627	4.43231e-06	-0.0769	0.0885	0.385
genus Eubacterium hallii group	rs60254196	G	A	21.8442	0.0522832	0.0111865	2.69675e-06	-0.044	0.0474	0.3531
genus Eubacterium hallii group	rs630939	C	T	19.8062	-0.0508914	0.0114352	9.15756e-06	0.0519	0.0477	0.2764
genus Eubacterium hallii group	rs6550770	C	T	19.9451	0.198087	0.0443545	4.82303e-06	-0.0507	0.117	0.6648
genus Eubacterium hallii group	rs74018587	C	T	22.7338	0.208943	0.043822	3.70254e-06	0.0808	0.1201	0.5013
genus Eubacterium hallii group	rs78056098	G	T	19.8955	-0.0507411	0.0113758	8.2882e-06	0.0546	0.0491	0.2666
genus Eubacterium hallii group	rs949971	T	G	21.6461	-0.0540164	0.0116101	3.29003e-06	0.0146	0.0503	0.7723
genus Eubacterium nodatum group	rs10263623	C	T	19.4254	0.193496	0.0439023	8.90697e-06	0.0373	0.1216	0.759299
genus Eubacterium nodatum group	rs10458299	T	C	20.0132	-0.187753	0.041969	8.3672e-06	0.0792	0.0882	0.3693
genus Eubacterium nodatum group	rs11006576	A	G	20.0669	-0.110167	0.024593	7.98656e-06	0.0522	0.0475	0.2719
genus Eubacterium nodatum group	rs113893692	C	T	21.0379	-0.185107	0.0403573	5.75705e-06	0.0912	0.072	0.2055
genus Eubacterium nodatum group	rs34297067	A	G	29.9594	-0.186907	0.0341475	6.59781e-08	-0.0075	0.0664	0.9099
genus Eubacterium nodatum group	rs61841040	G	T	22.1078	0.160621	0.0341609	3.56139e-06	-0.0682	0.0595	0.2519
genus Eubacterium nodatum group	rs6818880	G	A	20.03	0.110081	0.0245964	7.82546e-06	-0.04	0.0475	0.3997
genus Eubacterium nodatum group	rs77910827	C	T	23.8066	0.201788	0.0413568	9.05378e-07	0.2249	0.0762	0.00315101
genus Eubacterium nodatum group	rs7827125	C	T	20.3167	0.1223	0.0271331	7.17348e-06	0.0182	0.0526	0.73
genus Eubacterium nodatum group	rs7880204	T	C	20.7657	-0.125454	0.0275303	6.8388e-06	0.0358	0.0545	0.5114
genus Eubacterium nodatum group	rs9425984	T	C	19.845	-0.130234	0.0292347	7.20676e-06	0.0663	0.0569	0.2444
genus Eubacterium oxidoreducens group	rs12129908	A	C	20.2852	-0.0893273	0.0198333	5.79522e-06	0.0287	0.048	0.550301
genus Eubacterium oxidoreducens group	rs12423772	G	T	22.8342	0.14098	0.0295029	2.62924e-06	0.051	0.0678	0.4518
genus Eubacterium oxidoreducens group	rs2973294	G	T	22.3309	0.0923559	0.0195439	2.38836e-06	-0.0263	0.0476	0.581201
genus Eubacterium oxidoreducens group	rs34561138	G	A	22.0864	0.216145	0.045992	2.51166e-06	0.0051	0.1229	0.9671
genus Eubacterium oxidoreducens group	rs440215	T	C	22.8122	-0.0932766	0.0195294	1.65406e-06	0.1023	0.0474	0.0308099
genus Eubacterium rectale group	rs10248854	C	A	21.6405	-0.0527827	0.0113464	4.20678e-06	0.0352	0.0483	0.466
genus Eubacterium rectale group	rs10797540	A	G	21.5514	0.0503179	0.0108389	3.53387e-06	-0.0229	0.0474	0.6293
genus Eubacterium rectale group	rs143694765	T	C	19.3488	0.0870025	0.019779	9.75371e-06	0.1079	0.0783	0.1679
genus Eubacterium rectale group	rs2884897	A	G	20.034	-0.129364	0.0289021	6.44421e-06	0.1546	0.127	0.2234
genus Eubacterium rectale group	rs314726	T	C	23.3295	0.0528824	0.0109486	1.37965e-06	-0.0185	0.0475	0.697301
genus Eubacterium rectale group	rs35398954	A	G	26.6525	-0.0901402	0.0174602	5.39946e-07	0.0361	0.0648	0.5772
genus Eubacterium rectale group	rs59427698	A	G	19.379	-0.0576035	0.0130853	5.36908e-06	0.0053	0.0602	0.9301
genus Eubacterium rectale group	rs62547233	A	G	19.9081	0.0536319	0.0120201	9.89829e-06	0.019	0.052	0.715201
genus Eubacterium ruminantium group	rs10131724	C	A	23.2338	0.199832	0.0414577	2.38666e-06	-0.1749	0.0805	0.0299199
genus Eubacterium ruminantium group	rs10923018	G	A	20.3777	0.0726438	0.0160924	6.79548e-06	-0.0074	0.0477	0.8765
genus Eubacterium ruminantium group	rs11637981	T	G	20.733	0.073258	0.0160888	5.43676e-06	0.0162	0.0475	0.7331
genus Eubacterium ruminantium group	rs13025464	C	T	20.2522	0.0737077	0.0163786	6.96835e-06	-0.0856	0.0482	0.0753894
genus Eubacterium ruminantium group	rs139749	C	T	24.2194	-0.0845439	0.0171791	8.58836e-07	0.04	0.0501	0.4243
genus Eubacterium ruminantium group	rs16891896	G	A	20.0269	-0.174787	0.0390573	2.38122e-06	0.1102	0.0843	0.1912
genus Eubacterium ruminantium group	rs17519472	C	T	21.2274	0.107804	0.0233984	4.7036e-06	-0.0037	0.068	0.9572
genus Eubacterium ruminantium group	rs209813	G	A	19.1654	-0.103488	0.0236391	9.23145e-06	0.1217	0.0672	0.06996
genus Eubacterium ruminantium group	rs2116427	A	G	24.9833	0.0911461	0.0182353	4.67369e-07	0.0348	0.0539	0.5183
genus Eubacterium ruminantium group	rs2229917	A	G	22.4673	0.153538	0.0323922	2.15894e-06	-0.0679	0.117	0.5619
genus Eubacterium ruminantium group	rs2418654	C	T	20.3883	-0.0748879	0.0165852	6.17248e-06	-0.0496	0.0482	0.3038
genus Eubacterium ruminantium group	rs2817174	C	T	20.1245	-0.0734306	0.0163687	7.86955e-06	0.0456	0.0484	0.3464
genus Eubacterium ruminantium group	rs57340348	T	C	21.3105	-0.0979429	0.0212166	4.93276e-06	-0.0771	0.059	0.1918
genus Eubacterium ruminantium group	rs606117	G	A	21.2961	-0.0833243	0.018056	4.81637e-06	0.0081	0.0531	0.8793
genus Eubacterium ruminantium group	rs6676699	T	G	20.4388	0.0888124	0.0196447	6.37984e-06	-0.0661	0.0515	0.1992
genus Eubacterium ruminantium group	rs7000472	G	A	21.284	0.0762282	0.016523	4.06846e-06	-0.011	0.048	0.8189
genus Eubacterium ruminantium group	rs72836424	C	T	21.6238	-0.139825	0.030069	2.62126e-06	-0.0162	0.0759	0.8312
genus Eubacterium ruminantium group	rs73139629	A	C	21.5551	-0.115098	0.0247909	5.36204e-06	-0.082	0.0814	0.3138
genus Eubacterium ventriosum group	rs11617697	A	G	25.0799	-0.143349	0.0286241	7.21755e-07	0.0405	0.1035	0.6957
genus Eubacterium ventriosum group	rs12964517	G	A	22.6238	0.0587198	0.0123453	2.07501e-06	0.0146	0.0523	0.779701
genus Eubacterium ventriosum group	rs13082419	C	T	19.6608	-0.0715522	0.016137	9.55983e-06	-0.0423	0.0753	0.574399
genus Eubacterium ventriosum group	rs16884680	G	T	22.3088	-0.0906428	0.0191909	1.73968e-06	-0.0259	0.0777	0.738599
genus Eubacterium ventriosum group	rs35179274	C	T	20.7025	-0.0627263	0.013786	5.75798e-06	0.0967	0.0612	0.1141
genus Eubacterium ventriosum group	rs3809430	T	C	21.4258	-0.0548171	0.0118426	3.5532e-06	-0.0167	0.0508	0.7424
genus Eubacterium ventriosum group	rs57199565	T	C	23.8961	0.0783394	0.0160257	7.9704e-07	-0.0109	0.0622	0.8602
genus Eubacterium ventriosum group	rs66746423	C	T	20.7495	0.0751501	0.0164978	6.11139e-06	0.0673	0.0658	0.3062
genus Eubacterium ventriosum group	rs6704822	G	A	19.6608	-0.0739179	0.0166705	6.62232e-06	0.1095	0.0699	0.1172
genus Eubacterium ventriosum group	rs72783037	C	A	21.0124	0.0658926	0.0143747	6.54757e-06	-0.0656	0.0581	0.2589
genus Eubacterium ventriosum group	rs73615400	T	C	24.4429	-0.0956303	0.0193428	9.53608e-07	-0.0036	0.0797	0.9635
genus Eubacterium ventriosum group	rs73849225	T	C	18.9079	0.0975711	0.0224388	5.20907e-06	-0.0829	0.086	0.3351
genus Eubacterium ventriosum group	rs78250280	G	A	20.798	0.0749762	0.0164404	3.35792e-06	0.0045	0.0674	0.947
genus Eubacterium ventriosum group	rs876734	T	C	21.7928	0.0618696	0.0132532	2.88908e-06	-0.082	0.0527	0.1197
genus Eubacterium ventriosum group	rs9316536	T	G	19.9107	-0.0817111	0.0183121	7.8352e-06	0.0333	0.0684	0.626
genus Eubacterium xylanophilum group	rs10140184	A	C	20.959	0.0576795	0.012599	4.95861e-06	-0.0248	0.0482	0.6074
genus Eubacterium xylanophilum group	rs10917203	A	C	21.8982	0.0612633	0.0130917	3.15152e-06	0.0706	0.0484	0.1443
genus Eubacterium xylanophilum group	rs112176119	C	T	21.3117	-0.113455	0.0245762	3.32767e-06	-0.0865	0.0812	0.2866
genus Eubacterium xylanophilum group	rs13239072	G	A	23.1972	0.0687427	0.0142728	1.81782e-06	0.0287	0.0529	0.5875
genus Eubacterium xylanophilum group	rs17830032	G	A	26.7491	-0.160597	0.0310515	2.38891e-07	0.0147	0.0884	0.8683
genus Eubacterium xylanophilum group	rs1999224	G	T	21.7489	-0.0949051	0.0203503	3.75491e-06	0.0646	0.0793	0.4152
genus Eubacterium xylanophilum group	rs2012708	G	A	20.4013	-0.0573202	0.0126905	6.52544e-06	0.0248	0.0496	0.617401
genus Eubacterium xylanophilum group	rs2213117	T	G	21.568	0.0877797	0.0189012	4.21328e-06	-0.0281	0.0643	0.662599
genus Eubacterium xylanophilum group	rs75586835	A	G	18.8879	-0.114498	0.0263455	9.38707e-06	0.1271	0.0917	0.166
genus Faecalibacterium	rs10927394	G	T	20.5494	-0.232262	0.0512364	7.01892e-06	-0.1178	0.1712	0.4916
genus Faecalibacterium	rs114946999	C	T	20.649	-0.0861565	0.01896	5.69574e-06	0.0518	0.0716	0.4693
genus Faecalibacterium	rs11776390	T	C	20.7933	-0.078354	0.017183	6.39676e-06	0.1508	0.0955	0.1142
genus Faecalibacterium	rs1271565	C	T	23.1956	-0.0576251	0.0119649	1.3017e-06	0.0415	0.0535	0.4378
genus Faecalibacterium	rs12753492	A	C	18.2951	0.0641305	0.0149933	8.80278e-06	-0.0647	0.075	0.3883
genus Faecalibacterium	rs2835874	T	C	19.4395	-0.0866356	0.0196496	7.54397e-06	0.2582	0.1262	0.0407803
genus Faecalibacterium	rs6910935	G	A	23.6991	-0.134864	0.0277032	1.37848e-06	0.049	0.0977	0.6158
genus Faecalibacterium	rs75499067	C	T	23.9005	0.227585	0.0465522	1.76449e-06	-0.0509	0.0906	0.574601
genus Faecalibacterium	rs79656633	T	C	20.326	0.145631	0.0323019	8.13561e-06	0.1266	0.0796	0.1116
genus Faecalibacterium	rs9536330	T	C	20.026	-0.048317	0.010797	5.33261e-06	-0.0453	0.0474	0.3392
genus Family XIII AD3011 group	rs11126423	T	C	21.2263	-0.0904399	0.0196301	5.91248e-06	-0.023	0.0825	0.780899
genus Family XIII AD3012 group	rs11736617	G	A	19.4751	-0.0759493	0.0172101	9.02049e-06	-0.0503	0.1022	0.6223
genus Family XIII AD3013 group	rs12812672	T	C	21.2733	-0.096065	0.020828	2.55806e-06	-0.0047	0.0902	0.9583
genus Family XIII AD3014 group	rs149302	T	C	20.3206	-0.0645635	0.0143225	7.48187e-06	-0.0361	0.0558	0.5178
genus Family XIII AD3015 group	rs16840310	G	A	24.78	0.0608052	0.0122149	6.75118e-07	0.0324	0.048	0.499001
genus Family XIII AD3016 group	rs16940167	C	T	20.989	0.0732552	0.0159898	3.90841e-06	-0.0321	0.0602	0.594101
genus Family XIII AD3017 group	rs17156849	G	A	21.1813	-0.112891	0.0245292	4.1917e-06	-0.0113	0.1	0.9098
genus Family XIII AD3018 group	rs62029761	A	G	21.7616	0.128753	0.0276002	3.89081e-06	-0.0162	0.1048	0.8771
genus Family XIII AD3019 group	rs62200412	C	T	23.8944	-0.0800851	0.0163834	5.80216e-07	0.0324	0.0545	0.5526
genus Family XIII AD3020 group	rs72730932	C	A	25.7981	-0.0899559	0.0177107	6.88763e-07	-0.0352	0.0818	0.6664
genus Family XIII AD3021 group	rs739451	C	T	19.3862	0.0649589	0.0147534	7.87807e-06	0.0949	0.0581	0.1028
genus Family XIII AD3022 group	rs9276029	A	G	19.0974	-0.0811384	0.0185669	8.92771e-06	-0.0845	0.0639	0.186
genus Family XIII AD3023 group	rs9837139	A	G	19.99	0.10752	0.0240482	8.70803e-06	0.0441	0.0854	0.605399
genus Family XIII UCG001	rs112362903	A	G	20.001	-0.149047	0.0333271	7.87771e-06	0.0029	0.1279	0.9821
genus Family XIII UCG002	rs12049454	T	C	23.3119	-0.0647298	0.0134065	1.17379e-06	0.047	0.0485	0.332
genus Family XIII UCG003	rs1426266	C	T	23.5465	0.0665521	0.0137151	1.24934e-06	-0.0582	0.0529	0.2708
genus Family XIII UCG004	rs3842897	G	A	21.5306	-0.112639	0.0242751	5.19709e-06	-0.006	0.0831	0.9425
genus Family XIII UCG005	rs62414802	C	T	20.6762	-0.0611904	0.013457	4.29181e-06	-0.0244	0.0541	0.651199
genus Family XIII UCG006	rs7119679	G	A	21.4287	-0.0809085	0.0174782	3.52493e-06	0.0377	0.0555	0.4969
genus Family XIII UCG007	rs76463770	A	G	21.1582	0.19313	0.0419866	3.77477e-06	0.0101	0.137	0.9411
genus Family XIII UCG008	rs8076666	G	A	20.0292	-0.088655	0.0198094	8.01826e-06	0.0228	0.0722	0.7524
genus Flavonifractor	rs114873521	C	T	19.5606	-0.130067	0.0294087	7.12525e-06	0.0448	0.0919	0.6261
genus Flavonifractor	rs11811696	T	C	23.1905	-0.116063	0.0241012	2.07348e-06	0.2091	0.0859	0.0148898
genus Flavonifractor	rs12030302	G	A	25.3607	0.0692276	0.0137467	5.60841e-07	0.0313	0.0473	0.5077
genus Flavonifractor	rs34066017	A	G	22.8785	0.0764294	0.0159789	1.52086e-06	-0.0621	0.0584	0.2875
genus Flavonifractor	rs806808	C	T	23.8769	-0.0667272	0.0136557	1.17972e-06	-0.0148	0.0478	0.7568
genus Fusicatenibacter	rs10439674	A	G	19.3666	-0.0572129	0.0130007	7.68493e-06	-0.0243	0.0584	0.677801
genus Fusicatenibacter	rs167879	T	C	19.6561	0.0659543	0.0148763	5.86894e-06	0.0774	0.0661	0.2415
genus Fusicatenibacter	rs1864685	A	C	20.9491	-0.0494799	0.0108105	4.96158e-06	0.007	0.048	0.8836
genus Fusicatenibacter	rs2025938	G	A	22.1722	-0.0967298	0.0205426	2.98834e-06	-0.0799	0.0941	0.3962
genus Fusicatenibacter	rs206581	A	G	19.7476	-0.0568339	0.0127894	8.95757e-06	0.0454	0.0574	0.4298
genus Fusicatenibacter	rs2132128	G	A	23.1757	-0.0771914	0.0160344	1.07686e-06	0.0609	0.0783	0.4372
genus Fusicatenibacter	rs3303	T	C	21.8387	-0.0953657	0.020407	3.93895e-06	0.1555	0.0965	0.1072
genus Fusicatenibacter	rs4378146	A	C	24.2391	-0.0616691	0.0125259	7.20444e-07	0.0224	0.0541	0.679201
genus Fusicatenibacter	rs60254196	G	A	20.2734	0.0492427	0.0109365	5.46739e-06	-0.044	0.0474	0.3531
genus Fusicatenibacter	rs62187631	T	C	19.9118	-0.0710571	0.015924	4.54527e-06	0.0344	0.06	0.5662
genus Fusicatenibacter	rs62353480	A	G	23.2098	-0.0701397	0.0145589	1.56769e-06	0.0225	0.0632	0.7214
genus Fusicatenibacter	rs6515626	G	A	20.3861	0.141575	0.0313559	7.28652e-06	0.1246	0.0935	0.1827
genus Fusicatenibacter	rs704418	C	T	23.9365	-0.0739124	0.0151073	7.77428e-07	-0.0935	0.0716	0.1916
genus Fusicatenibacter	rs73103914	A	G	19.7354	-0.0597324	0.0134458	8.29564e-06	-0.0092	0.0661	0.8897
genus Fusicatenibacter	rs792108	C	T	19.939	0.0508345	0.0113843	8.49533e-06	-0.0228	0.048	0.6351
genus Fusicatenibacter	rs8028026	G	A	19.2589	0.0792146	0.0180505	8.06325e-06	0.0197	0.0815	0.809
genus Fusicatenibacter	rs8063430	T	C	21.9237	-0.104026	0.022217	4.9289e-06	0.0389	0.1078	0.7183
genus Fusicatenibacter	rs9905659	G	A	20.3541	-0.061617	0.0136576	7.30988e-06	-0.1073	0.0609	0.07787
genus Gordonibacter	rs13412653	A	C	20.2291	0.107597	0.0239228	8.61133e-06	-0.0692	0.0488	0.156
genus Gordonibacter	rs16955299	G	A	20.5272	-0.196423	0.0433538	6.37016e-06	-0.0431	0.0796	0.5882
genus Gordonibacter	rs322296	G	A	22.4394	0.17869	0.037722	4.0242e-06	0.0739	0.0893	0.4078
genus Gordonibacter	rs35042269	C	A	19.9853	-0.180293	0.0403296	8.10849e-06	0.0105	0.0744	0.8881
genus Gordonibacter	rs3765837	T	G	19.3481	-0.190729	0.0433608	7.16902e-06	0.0151	0.0912	0.8688
genus Gordonibacter	rs4596722	G	A	19.7483	-0.102908	0.0231571	9.0567e-06	-0.0369	0.0472	0.4336
genus Gordonibacter	rs61934597	C	T	19.707	-0.172495	0.0388567	8.36681e-06	-0.0033	0.0962	0.973
genus Gordonibacter	rs71545975	A	G	20.6393	-0.153972	0.0338918	7.03947e-06	-0.0374	0.0625	0.549099
genus Gordonibacter	rs72714787	C	A	23.1409	0.181405	0.0377102	1.42889e-06	0.017	0.07	0.8085
genus Gordonibacter	rs72939513	A	G	19.0259	-0.21399	0.0490592	7.98197e-06	-0.0143	0.1079	0.8949
genus Gordonibacter	rs7294633	T	C	26.501	-0.12867	0.0249946	3.43764e-07	-0.0618	0.0531	0.2438
genus Gordonibacter	rs768830	A	G	20.2123	-0.149852	0.0333315	7.75586e-06	0.0883	0.065	0.1742
genus Haemophilus	rs10781340	A	G	21.8031	-0.0948915	0.0203221	4.32265e-06	0.0181	0.0718	0.8007
genus Haemophilus	rs111582866	G	A	22.8148	-0.124265	0.026016	1.27347e-06	0.1047	0.0839	0.2124
genus Haemophilus	rs35509	G	A	22.7676	0.128249	0.0268779	2.00951e-06	-0.1018	0.1171	0.3848
genus Haemophilus	rs4822728	T	C	21.7398	0.0705861	0.0151388	3.47848e-06	0.0074	0.0471	0.875
genus Haemophilus	rs76022354	C	T	23.4206	0.244638	0.0505504	1.83033e-06	0.0667	0.1088	0.54
genus Haemophilus	rs78909003	T	C	23.8805	-0.246256	0.0503924	1.66744e-06	0.0187	0.1036	0.8568
genus Haemophilus	rs9328464	T	C	23.6151	0.0723095	0.0148799	1.42269e-06	-0.0483	0.0473	0.3074
genus Haemophilus	rs9382510	C	T	29.342	-0.093521	0.0172649	7.12049e-08	-0.0738	0.0534	0.1667
genus Haemophilus	rs9895850	T	C	21.4368	-0.192957	0.0416755	2.14062e-06	-0.0594	0.1162	0.609101
genus Holdemanella	rs12513188	G	A	21.4264	0.0903906	0.0195276	4.65479e-06	0.0107	0.0535	0.8411
genus Holdemanella	rs17586763	T	C	19.8505	-0.227285	0.0510135	7.71951e-06	0.0569	0.1066	0.5937
genus Holdemanella	rs1926302	G	A	21.7679	-0.107972	0.0231421	7.50136e-06	-0.0028	0.0568	0.9601
genus Holdemanella	rs34187114	C	A	21.3805	-0.104505	0.022601	5.13499e-06	0.0365	0.0748	0.626
genus Holdemanella	rs35228298	G	A	21.2306	0.0934832	0.0202886	7.29844e-06	0.0584	0.0646	0.3656
genus Holdemanella	rs4541991	T	C	22.747	-0.0927334	0.0194435	2.10092e-06	-0.0088	0.0506	0.8616
genus Holdemanella	rs607782	C	T	24.5177	0.0854214	0.0172515	7.19449e-07	-0.0507	0.0491	0.3019
genus Holdemanella	rs62113381	T	C	20.653	-0.105447	0.0232029	5.53886e-06	-0.027	0.0699	0.6995
genus Holdemanella	rs73011279	T	C	23.2745	-0.0961669	0.0199336	1.36044e-06	-0.003	0.0562	0.9576
genus Holdemanella	rs75764681	T	C	22.3376	-0.283103	0.0598999	1.94272e-06	0.0207	0.1167	0.8595
genus Holdemanella	rs8113760	G	A	20.7561	0.078999	0.01734	4.62392e-06	-0.0082	0.0511	0.8724
genus Holdemania	rs10885477	T	C	20.0373	-0.135137	0.0301894	8.59825e-06	0.0279	0.1068	0.7939
genus Holdemania	rs11080063	G	A	19.7113	-0.0665238	0.0149837	6.66884e-06	0.0334	0.0479	0.4855
genus Holdemania	rs111745969	A	G	20.6158	0.120677	0.0265781	3.70775e-06	-0.0831	0.0694	0.2307
genus Holdemania	rs113593397	A	G	20.8269	-0.128935	0.0282526	9.35729e-06	0.0658	0.0797	0.4087
genus Holdemania	rs116500994	G	T	21.9807	-0.13755	0.0293386	2.34477e-06	0.086	0.1118	0.4415
genus Holdemania	rs12701617	A	G	19.5453	-0.0660617	0.0149427	9.51853e-06	0.0119	0.0469	0.8001
genus Holdemania	rs1867876	T	C	27.0093	0.0842919	0.0162192	2.7388e-07	-0.062	0.0515	0.2286
genus Holdemania	rs4146507	C	T	20.1673	0.079488	0.0177002	7.2297e-06	-0.0378	0.0552	0.4933
genus Holdemania	rs73139538	G	A	20.5903	-0.148594	0.0327469	7.77177e-06	-0.0131	0.1379	0.9241
genus Holdemania	rs77293403	A	G	23.1818	0.164556	0.0341775	1.77468e-06	-0.0345	0.1264	0.7848
genus Holdemania	rs80149660	C	T	20.1383	-0.232987	0.0519183	6.04213e-06	-0.0083	0.1157	0.9426
genus Holdemania	rs9500080	C	T	26.8402	0.0926764	0.0178886	4.08517e-07	-0.0718	0.0626	0.2516
genus Holdemania	rs9529719	C	T	21.281	-0.074038	0.0160494	5.96664e-06	0.1043	0.0506	0.0393396
genus Holdemania	rs967319	T	C	19.9098	0.0788638	0.0176744	8.38147e-06	-0.0934	0.0553	0.0911192
genus Howardella	rs10048062	C	T	19.1718	-0.147352	0.0336531	8.58875e-06	-0.0077	0.0823	0.9257
genus Howardella	rs12452946	A	G	21.3695	-0.105833	0.0228941	3.80391e-06	0.0821	0.0471	0.0816601
genus Howardella	rs1484873	G	A	24.1773	0.227831	0.046335	2.55918e-06	-0.0367	0.066	0.5776
genus Howardella	rs17167098	G	A	23.1419	-0.169366	0.0352068	1.12323e-06	0.0321	0.0682	0.637801
genus Howardella	rs2154047	A	C	21.0101	0.192557	0.0420093	9.97034e-06	0.1329	0.0828	0.1087
genus Howardella	rs36081916	T	C	20.2245	-0.18123	0.0402987	4.70046e-06	0.089	0.0843	0.2909
genus Howardella	rs3791893	A	G	18.6765	0.147035	0.034023	9.49708e-06	0.0347	0.0685	0.6128
genus Howardella	rs609430	T	G	21.9178	-0.112045	0.0239328	3.34488e-06	-0.0513	0.0494	0.2993
genus Howardella	rs672217	G	A	21.9959	0.164146	0.0349993	3.52468e-06	-0.0418	0.0597	0.484
genus Hungatella	rs10044993	A	C	19.4095	-0.139547	0.0316748	8.06659e-06	0.0082	0.0842	0.9221
genus Hungatella	rs13128780	T	C	22.915	-0.149725	0.0312777	1.74997e-06	-0.0174	0.0605	0.7734
genus Hungatella	rs13249325	T	G	19.608	-0.100023	0.0225883	9.6917e-06	-0.0125	0.0473	0.791799
genus Hungatella	rs17092615	G	A	20.3019	0.152235	0.0337867	7.37683e-06	0.0028	0.069	0.9671
genus Hungatella	rs72759041	G	T	19.9375	-0.126025	0.0282242	3.86091e-06	-0.0195	0.0587	0.74
genus Intestinibacter	rs10805326	A	G	30.8033	-0.0775151	0.0139665	3.54544e-08	-0.0216	0.0516	0.6761
genus Intestinibacter	rs10805326	A	G	30.8033	-0.0775151	0.0139665	3.54544e-08	-0.3181	0.4528	0.4824
genus Intestinibacter	rs11109097	T	C	20.305	-0.0624272	0.0138539	5.4949e-06	-0.046	0.0475	0.3328
genus Intestinibacter	rs118030283	G	A	21.8956	-0.151829	0.0324471	2.67436e-06	-0.0321	0.1134	0.7772
genus Intestinibacter	rs16938435	T	C	22.7062	-0.112189	0.0235439	1.80098e-06	-0.0052	0.0793	0.9479
genus Intestinibacter	rs2098844	T	C	20.0698	0.0575295	0.0128416	6.78875e-06	-0.0363	0.049	0.459501
genus Intestinibacter	rs2702387	G	A	21.2082	-0.0608559	0.0132145	4.25991e-06	0.0459	0.0479	0.3379
genus Intestinibacter	rs4327025	G	A	27.5463	-0.0810346	0.0154397	1.64327e-07	-0.0584	0.0604	0.3331
genus Intestinibacter	rs447950	A	G	21.1427	0.0628342	0.0136652	5.6391e-06	-0.0207	0.0487	0.6708
genus Intestinibacter	rs478972	C	T	23.0611	0.142681	0.0297116	1.81991e-06	0.0245	0.0823	0.7656
genus Intestinibacter	rs6062862	A	G	20.4063	0.0924508	0.0204658	6.6799e-06	-0.0359	0.0855	0.675
genus Intestinibacter	rs62430350	T	C	18.4805	0.151096	0.0351476	6.84227e-06	0.0694	0.1237	0.5748
genus Intestinibacter	rs68093214	C	T	19.5247	0.0662258	0.0149877	9.25763e-06	-0.0346	0.0551	0.5305
genus Intestinibacter	rs6875660	C	T	21.0885	0.0890455	0.0193905	3.05781e-06	0.101	0.0988	0.3065
genus Intestinibacter	rs893394	G	A	19.9101	0.0583322	0.0130729	7.85037e-06	0.0131	0.0477	0.7842
genus Intestinibacter	rs9348442	C	T	19.9872	0.099082	0.0221625	6.25936e-06	-0.0879	0.071	0.2157
genus Intestinimonas	rs10262702	T	C	22.1894	0.0918017	0.0194885	2.06072e-06	-0.0317	0.0718	0.658901
genus Intestinimonas	rs11258178	A	G	24.2635	0.0660742	0.0134139	6.982e-07	-0.0148	0.0472	0.753401
genus Intestinimonas	rs12226153	A	G	24.2501	-0.151142	0.0306922	5.12165e-07	0.2191	0.1952	0.2616
genus Intestinimonas	rs17067892	C	T	18.383	0.107194	0.0250013	6.37926e-06	-0.0697	0.0835	0.4033
genus Intestinimonas	rs1859797	G	A	20.9811	0.060368	0.0131793	4.1223e-06	-0.0299	0.0473	0.5269
genus Intestinimonas	rs2276760	A	G	20.1779	-0.0685233	0.0152546	7.84061e-06	-0.1006	0.0552	0.0683392
genus Intestinimonas	rs2731794	C	T	21.9418	0.120632	0.0257529	1.91743e-06	0.109	0.1278	0.3939
genus Intestinimonas	rs2930225	T	G	22.7505	-0.0729524	0.0152948	1.34623e-06	-0.029	0.0556	0.6024
genus Intestinimonas	rs4113676	A	C	19.8733	-0.218507	0.0490152	7.41635e-06	-0.1307	0.1964	0.5059
genus Intestinimonas	rs4784055	T	C	20.6315	-0.175324	0.038599	8.71806e-07	-0.0007	0.1079	0.9952
genus Intestinimonas	rs62240188	G	A	23.7015	0.130074	0.0267179	2.20308e-06	-0.0412	0.0813	0.612099
genus Intestinimonas	rs6934519	C	T	20.9817	0.0692373	0.0151154	8.56959e-06	-0.0228	0.054	0.672201
genus Intestinimonas	rs716604	A	G	24.2887	0.0818068	0.0165992	8.56624e-07	0.0255	0.0561	0.6495
genus Intestinimonas	rs7170984	T	C	21.8576	-0.0658116	0.0140767	2.98353e-06	0.0084	0.0525	0.8726
genus Intestinimonas	rs72982915	C	T	20.6822	0.183158	0.0402743	4.91157e-06	-0.0772	0.1021	0.4496
genus Intestinimonas	rs9823439	C	T	19.598	0.0581947	0.0131455	9.85871e-06	-0.0174	0.0475	0.715
genus Lachnoclostridium	rs1031599	T	G	20.039	0.078627	0.0175644	6.31379e-06	0.0769	0.0957	0.4216
genus Lachnoclostridium	rs12566975	T	C	19.5797	-0.0468097	0.0105787	9.57194e-06	-0.0785	0.0473	0.0969304
genus Lachnoclostridium	rs1528479	A	G	19.7834	0.0497799	0.0111919	9.63984e-06	0.1083	0.0488	0.0264302
genus Lachnoclostridium	rs1997204	C	T	19.9407	0.108075	0.0242022	5.97077e-06	-0.1878	0.1138	0.0987893
genus Lachnoclostridium	rs2385421	A	G	17.0457	0.0746186	0.0180734	7.13724e-06	-0.0473	0.0739	0.5221
genus Lachnoclostridium	rs3821998	C	A	20.144	-0.0864066	0.0192519	6.72048e-06	0.0387	0.0776	0.6178
genus Lachnoclostridium	rs4738679	A	G	20.8132	0.0520267	0.011404	4.41754e-06	-0.3713	0.0489	3.09599e-14
genus Lachnoclostridium	rs6112314	A	C	26.9641	-0.0561715	0.0108174	2.43215e-07	-0.0316	0.0499	0.5267
genus Lachnoclostridium	rs615997	T	C	23.0937	0.0511752	0.0106491	2.0268e-06	-0.0079	0.047	0.8657
genus Lachnoclostridium	rs62285313	A	G	22.6552	0.0864203	0.0181565	1.58332e-06	-0.0921	0.0796	0.247
genus Lachnoclostridium	rs72829893	G	T	19.1984	0.117472	0.0268103	5.57763e-06	-0.0132	0.0773	0.8644
genus Lachnoclostridium	rs78068103	A	G	20.8137	0.0886199	0.0194248	3.66522e-06	0.0296	0.0741	0.6892
genus Lachnoclostridium	rs789029	C	T	21.6029	-0.0641288	0.0137974	3.75327e-06	0.0603	0.0678	0.3738
genus Lachnospira	rs56791201	C	T	21.9166	-0.051823	0.0110697	2.9282e-06	-0.006	0.0491	0.902
genus Lachnospiraceae FCS020 group	rs10093861	G	A	22.0477	-0.0568869	0.0121152	3.05626e-06	-0.0751	0.048	0.1179
genus Lachnospiraceae FCS021 group	rs1254846	A	G	20.7711	-0.105963	0.0232501	5.59667e-06	0.1006	0.07	0.1504
genus Lachnospiraceae FCS022 group	rs1363769	C	T	19.9329	0.200628	0.0449372	1.58161e-06	-0.0906	0.1315	0.490601
genus Lachnospiraceae FCS023 group	rs2322265	C	T	22.1493	-0.0666305	0.0141577	5.20811e-06	-0.0194	0.0537	0.7183
genus Lachnospiraceae FCS024 group	rs2862811	C	T	21.5351	-0.0564927	0.0121736	3.91913e-06	-0.0123	0.0516	0.8115
genus Lachnospiraceae FCS025 group	rs35035870	T	C	21.1577	-0.190615	0.0414403	2.62029e-06	-0.0826	0.1198	0.490601
genus Lachnospiraceae FCS026 group	rs3999074	G	T	20.4184	-0.0550587	0.0121847	6.55043e-06	0.0035	0.0472	0.9411
genus Lachnospiraceae FCS027 group	rs4452603	T	G	19.7478	0.0604208	0.0135965	8.98194e-06	0.0859	0.0536	0.1087
genus Lachnospiraceae FCS028 group	rs7249113	G	A	25.9072	0.0679483	0.0133496	3.721e-07	-0.0719	0.0517	0.1647
genus Lachnospiraceae FCS029 group	rs72793667	A	G	22.4668	-0.116881	0.0246589	1.63422e-06	-0.1357	0.1193	0.2553
genus Lachnospiraceae FCS030 group	rs9308097	G	A	20.0572	-0.055381	0.0123659	7.47291e-06	-0.0696	0.0471	0.1399
genus Lachnospiraceae FCS031 group	rs9788306	C	T	23.0744	-0.062804	0.0130744	1.38618e-06	-0.0079	0.0521	0.8792
genus Lachnospiraceae NC2004 group	rs117467633	T	C	19.6118	-0.169687	0.0383169	9.13314e-06	-0.2258	0.1199	0.0597599
genus Lachnospiraceae NC2005 group	rs12127733	G	A	21.9219	0.115182	0.0246006	3.10592e-06	-0.0478	0.0612	0.4343
genus Lachnospiraceae NC2006 group	rs12208226	C	A	20.6677	-0.154739	0.0340372	9.74833e-06	-0.0246	0.0764	0.747901
genus Lachnospiraceae NC2007 group	rs12863463	G	A	20.4977	-0.156365	0.0345372	6.03976e-06	-0.0917	0.0886	0.3007
genus Lachnospiraceae NC2008 group	rs17067076	G	A	19.2765	-0.154631	0.0352194	5.61203e-06	-0.0057	0.0742	0.939
genus Lachnospiraceae NC2009 group	rs1928659	T	C	20.4979	0.102522	0.0226445	6.17234e-06	-0.0744	0.059	0.2076
genus Lachnospiraceae NC2010 group	rs1929743	T	C	19.3511	0.0837206	0.0190318	9.05503e-06	0.0301	0.0498	0.5456
genus Lachnospiraceae NC2011 group	rs3756315	A	G	21.9905	-0.0883469	0.0188397	3.32583e-06	0.0355	0.0517	0.492
genus Lachnospiraceae NC2012 group	rs6116753	G	A	22.6233	0.0994748	0.0209139	2.92247e-06	0.0677	0.0615	0.2704
genus Lachnospiraceae ND3007 group	rs2861203	G	A	20.2181	0.0572304	0.0127279	7.36936e-06	0.0114	0.0519	0.8263
genus Lachnospiraceae ND3008 group	rs72776675	T	C	19.1228	-0.0647067	0.014797	8.71686e-06	0.0249	0.0629	0.6925
genus Lachnospiraceae ND3009 group	rs9932954	A	G	23.4675	-0.0561864	0.0115984	1.24882e-06	0.0626	0.0499	0.2098
genus Lachnospiraceae NK4A136 group	rs10952110	G	T	19.7965	0.0487709	0.0109614	9.08113e-06	0.0119	0.0476	0.8025
genus Lachnospiraceae NK4A137 group	rs11263806	A	G	20.1887	-0.0524615	0.0116758	5.06512e-06	-0.0464	0.0498	0.3519
genus Lachnospiraceae NK4A138 group	rs12611395	G	A	20.4352	0.0902532	0.0199652	5.83042e-06	0.0563	0.077	0.4646
genus Lachnospiraceae NK4A139 group	rs160061	G	A	22.5963	-0.0513831	0.0108094	2.12197e-06	-0.0269	0.0472	0.5683
genus Lachnospiraceae NK4A140 group	rs28540839	A	C	21.1239	0.0508285	0.0110591	9.34329e-06	0.0721	0.0472	0.1271
genus Lachnospiraceae NK4A141 group	rs2880566	T	C	19.8153	0.0599578	0.0134693	5.61423e-06	-0.0068	0.0667	0.9183
genus Lachnospiraceae NK4A142 group	rs4955932	T	C	20.253	-0.0492283	0.0109388	7.05424e-06	0.0133	0.0488	0.785301
genus Lachnospiraceae NK4A143 group	rs59805249	T	C	20.2605	0.0936162	0.0207982	9.45388e-06	0.108	0.0824	0.1897
genus Lachnospiraceae NK4A144 group	rs68104925	T	C	22.647	-0.0549104	0.0115385	2.36777e-06	-0.071	0.0514	0.1669
genus Lachnospiraceae NK4A145 group	rs7073658	G	T	20.7455	0.0499621	0.0109693	5.26914e-06	-0.0113	0.0473	0.811
genus Lachnospiraceae NK4A146 group	rs73044693	A	G	21.9001	-0.10758	0.0229884	3.57256e-06	0.041	0.0925	0.6574
genus Lachnospiraceae NK4A147 group	rs7616165	G	T	22.7389	-0.230542	0.0483465	2.77389e-06	0.0636	0.1462	0.6635
genus Lachnospiraceae NK4A148 group	rs76193507	A	G	21.1293	-0.22973	0.0499776	2.93089e-06	0.0244	0.0848	0.7734
genus Lachnospiraceae NK4A149 group	rs7832116	A	G	22.1987	-0.0714756	0.0151703	3.57084e-06	0.0465	0.0706	0.5105
genus Lachnospiraceae NK4A150 group	rs954878	A	G	22.7822	-0.0520656	0.0109082	1.78201e-06	-0.0128	0.0488	0.792399
genus Lachnospiraceae UCG001	rs12131224	C	T	20.4241	0.117095	0.02591	7.39861e-06	0.0675	0.076	0.3749
genus Lachnospiraceae UCG001	rs2050911	G	A	23.8314	0.0751466	0.0153934	1.10647e-06	0.0078	0.0498	0.8754
genus Lachnospiraceae UCG001	rs2371284	C	T	20.0559	0.0761893	0.0170127	7.55962e-06	-0.0366	0.0563	0.514801
genus Lachnospiraceae UCG001	rs437876	T	C	29.376	0.0784637	0.0144768	7.16556e-08	-0.0161	0.0495	0.7446
genus Lachnospiraceae UCG001	rs4981345	T	C	20.7172	-0.0681973	0.0149831	6.08597e-06	-0.1012	0.0502	0.0438399
genus Lachnospiraceae UCG001	rs573933	T	C	21.5653	-0.107898	0.0232346	3.10506e-06	0.1006	0.0763	0.1873
genus Lachnospiraceae UCG001	rs62496417	T	G	20.41	-0.0748504	0.0165681	5.87503e-06	-0.0106	0.0572	0.8533
genus Lachnospiraceae UCG001	rs7341608	T	C	19.5142	-0.0784757	0.0177648	9.48135e-06	0.0633	0.0686	0.3557
genus Lachnospiraceae UCG001	rs74034332	G	A	19.2876	0.168045	0.0382637	3.3335e-06	0.1861	0.0973	0.0556801
genus Lachnospiraceae UCG001	rs78848836	A	G	20.9415	-0.118868	0.0259753	3.38174e-06	0.1167	0.0775	0.1318
genus Lachnospiraceae UCG001	rs8104225	A	G	20.3688	0.0892098	0.0197665	8.04211e-06	0.0236	0.0568	0.677699
genus Lachnospiraceae UCG001	rs9403580	C	T	22.0106	0.107801	0.0229777	3.46785e-06	-0.0811	0.0704	0.2491
genus Lachnospiraceae UCG001	rs985416	T	C	28.4809	-0.0970258	0.0181807	1.45589e-07	0.0422	0.0612	0.490999
genus Lachnospiraceae UCG004	rs11128180	A	G	21.4042	0.0648288	0.0140126	4.51742e-06	-0.0517	0.0556	0.3531
genus Lachnospiraceae UCG004	rs12072562	T	C	19.2254	0.133104	0.0303566	7.07375e-06	0.1598	0.1225	0.192
genus Lachnospiraceae UCG004	rs12673420	G	A	21.9306	0.0554351	0.0118375	2.98078e-06	-0.0459	0.0472	0.3309
genus Lachnospiraceae UCG004	rs12747809	A	G	24.4891	0.062197	0.0125685	8.64868e-07	-0.1096	0.0524	0.0363003
genus Lachnospiraceae UCG004	rs12894272	G	A	21.4355	-0.0579792	0.0125229	4.3395e-06	0.0397	0.0496	0.4235
genus Lachnospiraceae UCG004	rs233486	G	A	20.2307	0.0799088	0.017766	6.28463e-06	-0.0474	0.0681	0.487
genus Lachnospiraceae UCG004	rs2444793	T	C	21.0642	0.0542433	0.0118188	4.77079e-06	0.0609	0.0483	0.2078
genus Lachnospiraceae UCG004	rs2726805	A	G	20.594	0.0548397	0.0120844	6.30406e-06	-0.0455	0.0478	0.3408
genus Lachnospiraceae UCG004	rs2882478	G	A	23.7815	-0.0577091	0.0118338	1.20812e-06	0.0082	0.0473	0.8632
genus Lachnospiraceae UCG004	rs35182105	A	G	20.522	-0.109724	0.024221	4.86508e-06	-0.0276	0.1045	0.7916
genus Lachnospiraceae UCG004	rs6656451	T	C	20.7034	0.05436	0.011947	5.56775e-06	-0.0202	0.0471	0.667899
genus Lachnospiraceae UCG004	rs7629954	A	G	20.7167	0.108441	0.023825	5.77218e-06	-0.0144	0.1136	0.899
genus Lachnospiraceae UCG008	rs10741777	T	C	24.9942	-0.0973842	0.0194791	7.68652e-07	0.0105	0.0511	0.8367
genus Lachnospiraceae UCG008	rs10793103	T	C	28.8888	-0.0974344	0.0181279	9.34932e-08	-0.005	0.0473	0.9153
genus Lachnospiraceae UCG008	rs10801803	G	A	23.1777	-0.117029	0.0243085	1.4003e-06	-0.0079	0.0674	0.9065
genus Lachnospiraceae UCG008	rs13024781	T	C	22.38	-0.0798769	0.0168846	2.29166e-06	-0.0132	0.0474	0.781
genus Lachnospiraceae UCG008	rs57091572	A	G	21.9374	-0.110443	0.0235801	2.85825e-06	-0.0619	0.0698	0.3755
genus Lachnospiraceae UCG008	rs57254474	G	A	19.8366	0.0886512	0.0199045	6.92054e-06	-0.0026	0.0574	0.9641
genus Lachnospiraceae UCG008	rs61944774	A	G	20.8554	0.179838	0.0393797	6.34118e-06	0.0444	0.106	0.6754
genus Lachnospiraceae UCG008	rs62277846	C	T	23.2116	0.102292	0.0212319	1.58891e-06	0.0249	0.0598	0.677901
genus Lachnospiraceae UCG008	rs67078837	T	C	24.5558	-0.0845848	0.0170693	7.68192e-07	-0.0026	0.0478	0.957
genus Lachnospiraceae UCG008	rs75356640	G	A	20.2843	0.136523	0.0303128	9.83196e-06	0.0263	0.0721	0.7154
genus Lachnospiraceae UCG008	rs955844	A	C	24.0801	0.112064	0.0228369	1.80992e-06	0.0144	0.0677	0.8317
genus Lachnospiraceae UCG010	rs10414815	C	T	20.6097	-0.10453	0.0230253	4.23975e-06	0.0164	0.1119	0.8833
genus Lachnospiraceae UCG010	rs11192447	A	G	27.0391	0.126592	0.024345	4.68954e-07	-0.1346	0.1089	0.2166
genus Lachnospiraceae UCG010	rs12346653	C	T	22.2054	0.0657686	0.0139569	2.70321e-06	-0.0243	0.0579	0.6748
genus Lachnospiraceae UCG010	rs17730011	G	A	19.9979	-0.0702357	0.015706	7.84603e-06	-0.0098	0.0577	0.8652
genus Lachnospiraceae UCG010	rs2833528	T	C	19.3594	0.0562148	0.0127763	9.91996e-06	0.1105	0.0489	0.02381
genus Lachnospiraceae UCG010	rs336138	G	T	20.5734	0.0779543	0.0171865	7.48411e-06	0.076	0.0735	0.3012
genus Lachnospiraceae UCG010	rs4576377	C	A	20.2718	0.0572001	0.0127043	7.63062e-06	-0.0045	0.049	0.927
genus Lachnospiraceae UCG010	rs72894957	G	A	20.8787	0.222263	0.0486425	5.68434e-06	-0.3189	0.1574	0.0427396
genus Lachnospiraceae UCG010	rs74315802	G	T	22.3428	0.0867262	0.0183477	3.19007e-06	-0.0003	0.0618	0.9959
genus Lachnospiraceae UCG010	rs9981767	A	C	24.6295	0.0655062	0.0131994	9.96369e-07	-0.0044	0.0541	0.9346
genus Lactobacillus	rs12693845	C	T	20.6075	-0.0805447	0.0177429	8.96314e-06	0.0643	0.0488	0.1873
genus Lactobacillus	rs1530559	G	A	20.3547	0.0804001	0.0178207	4.93106e-06	-0.0182	0.0476	0.702301
genus Lactobacillus	rs16861661	G	A	23.0492	-0.183147	0.038148	1.27809e-06	-0.1715	0.0958	0.0734903
genus Lactobacillus	rs62314653	C	A	22.6261	0.187692	0.0394585	2.24383e-06	0.058	0.1007	0.5644
genus Lactobacillus	rs7399658	G	A	23.3135	-0.107134	0.0221883	3.12097e-06	0.0559	0.0617	0.365
genus Lactobacillus	rs75127669	C	A	20.2783	0.139784	0.0310414	6.83439e-06	-0.0193	0.0902	0.8309
genus Lactobacillus	rs768253	T	G	21.2518	-0.079195	0.0171791	4.24766e-06	0.0886	0.0475	0.0620798
genus Lactobacillus	rs77478751	A	G	21.361	-0.219886	0.0475759	7.32706e-06	-0.0098	0.0744	0.8948
genus Lactobacillus	rs921925	A	C	23.4947	0.0985077	0.0203229	9.71673e-07	-0.0651	0.0577	0.2591
genus Lactococcus	rs10417872	G	T	23.2756	-0.118306	0.024522	1.28677e-06	-0.0297	0.052	0.568801
genus Lactococcus	rs123059	C	T	24.7686	0.13671	0.0274694	1.26561e-06	0.0522	0.0575	0.3642
genus Lactococcus	rs12621813	G	A	20.4127	0.108423	0.0239978	6.6083e-06	0.0474	0.0535	0.376
genus Lactococcus	rs17168302	G	A	20.4017	0.191857	0.0424761	6.28608e-06	-0.0531	0.0768	0.4889
genus Lactococcus	rs2293361	C	T	21.3687	-0.199221	0.0430969	1.39592e-06	-0.0249	0.1046	0.8117
genus Lactococcus	rs4766997	C	T	23.1092	0.114599	0.023839	2.06144e-06	-0.0246	0.0476	0.6051
genus Lactococcus	rs55910161	C	T	22.6946	0.146426	0.0307367	2.36211e-06	0.0538	0.075	0.4732
genus Lactococcus	rs6674304	C	T	20.6188	0.200758	0.0442121	6.1776e-06	-0.0223	0.1237	0.8566
genus Lactococcus	rs7992246	C	T	20.3978	-0.104232	0.0230786	4.44723e-06	-0.0087	0.0485	0.858
genus Marvinbryantia	rs11620597	T	C	19.3394	0.119479	0.0271688	7.80171e-06	0.198	0.1505	0.1884
genus Marvinbryantia	rs1187983	C	T	23.4504	-0.0935456	0.0193174	2.02428e-06	0.0209	0.0775	0.7879
genus Marvinbryantia	rs146541147	G	A	19.603	0.118845	0.0268423	6.86294e-06	0.0417	0.1318	0.751799
genus Marvinbryantia	rs2724813	G	A	25.1802	0.0840769	0.0167551	6.28449e-07	0.0182	0.0556	0.7437
genus Marvinbryantia	rs2842896	C	T	24.5194	-0.0649396	0.0131146	7.25371e-07	-0.0233	0.0481	0.629001
genus Marvinbryantia	rs2863363	G	A	21.688	-0.0634861	0.0136323	3.11279e-06	-0.0079	0.055	0.8855
genus Marvinbryantia	rs3125832	A	C	20.4774	0.0679323	0.015012	5.02736e-06	0.0016	0.0567	0.9768
genus Marvinbryantia	rs61884471	G	A	25.0848	0.124426	0.0248431	1.01163e-06	0.0932	0.0759	0.2192
genus Marvinbryantia	rs72948274	A	C	21.5458	-0.126354	0.0272212	3.25912e-06	0.0184	0.0962	0.8487
genus Marvinbryantia	rs8006832	G	T	19.317	-0.0952415	0.0216699	6.58082e-06	0.0885	0.0823	0.2826
genus Methanobrevibacter	rs10202904	G	T	22.2598	0.112811	0.0239106	3.08546e-06	0.0004	0.048	0.9928
genus Methanobrevibacter	rs1334944	T	C	20.3295	0.115197	0.0255492	7.61377e-06	-0.0856	0.0523	0.1019
genus Methanobrevibacter	rs4802933	G	A	19.3734	0.135628	0.0308139	9.73823e-06	0.0456	0.056	0.4158
genus Methanobrevibacter	rs6776814	T	C	20.2497	-0.188956	0.0419905	8.04896e-06	-0.1997	0.1622	0.2182
genus Methanobrevibacter	rs76029318	T	C	24.0602	0.222849	0.0454319	1.07552e-06	0.1771	0.096	0.0650894
genus Methanobrevibacter	rs894996	C	A	22.0636	0.214213	0.0456045	3.81566e-06	-0.0812	0.0925	0.3801
genus Odoribacter	rs10093869	A	G	21.2338	-0.0577795	0.0125389	3.67443e-06	0.012	0.0478	0.8012
genus Odoribacter	rs10423795	T	C	20.6574	-0.0550695	0.0121164	6.5793e-06	0.1014	0.0486	0.0370997
genus Odoribacter	rs28417404	A	G	20.2903	-0.0726896	0.0161372	3.68036e-06	-0.0017	0.0796	0.9828
genus Odoribacter	rs4793970	A	G	19.9125	-0.0576329	0.0129154	6.02698e-06	0.0136	0.0493	0.783
genus Odoribacter	rs6856150	A	G	20.635	-0.0881922	0.0194146	6.05954e-06	0.0381	0.072	0.597
genus Odoribacter	rs74553962	T	G	21.1462	0.121449	0.0264106	9.48681e-06	0.2075	0.0896	0.0205698
genus Odoribacter	rs77779484	G	A	24.7126	-0.133489	0.0268526	6.56251e-07	-0.1714	0.0995	0.0849709
genus Olsenella	rs1035588	A	G	20.8496	-0.108148	0.0236848	4.85501e-06	0.0751	0.0489	0.1248
genus Olsenella	rs17148768	G	A	22.5699	0.140434	0.0295602	2.19842e-06	-0.049	0.0632	0.4384
genus Olsenella	rs2759329	A	G	21.947	0.111131	0.0237218	3.43202e-06	0.0573	0.049	0.2426
genus Olsenella	rs35225860	A	G	21.4863	-0.223604	0.0482391	3.87044e-06	-0.1418	0.1217	0.2441
genus Olsenella	rs61090148	A	G	20.5149	-0.104783	0.0231343	6.43724e-06	-0.0431	0.0477	0.3667
genus Olsenella	rs62112538	C	T	24.0061	-0.19943	0.0407033	1.1882e-06	0.0335	0.0757	0.6576
genus Olsenella	rs72691585	C	A	22.8723	-0.249079	0.0520814	2.95291e-06	-0.0331	0.0695	0.6337
genus Olsenella	rs7540303	C	T	20.892	0.108044	0.023638	5.32023e-06	-0.0261	0.0486	0.5915
genus Olsenella	rs8066522	A	G	19.6401	0.106529	0.0240379	9.70085e-06	-0.0609	0.0504	0.2263
genus Olsenella	rs9460691	C	A	19.9415	0.119966	0.0268645	7.2835e-06	-0.0762	0.0603	0.2065
genus Oscillibacter	rs11627628	T	C	24.6052	0.143961	0.0290223	1.00921e-06	-0.1159	0.0896	0.1957
genus Oscillibacter	rs11990279	T	C	20.8973	-0.0824934	0.0180457	4.94299e-06	-0.0023	0.0662	0.9722
genus Oscillibacter	rs12649930	T	G	21.9351	0.121589	0.0259612	4.09383e-06	-0.0933	0.0784	0.2341
genus Oscillibacter	rs133832	A	C	23.9927	-0.0795527	0.0162411	1.1472e-06	0.0402	0.0525	0.4443
genus Oscillibacter	rs16866406	A	G	22.4257	0.0988765	0.0208795	3.07822e-06	-0.0073	0.0661	0.9116
genus Oscillibacter	rs16934185	A	G	21.175	-0.129568	0.028157	4.38036e-06	-0.0027	0.0784	0.9724
genus Oscillibacter	rs234108	A	G	24.1165	0.0749553	0.0152632	9.16326e-07	0.0015	0.0479	0.9754
genus Oscillibacter	rs36095275	C	T	23.0054	-0.0752368	0.0156861	1.39627e-06	0.0325	0.048	0.498101
genus Oscillibacter	rs4506202	G	A	21.8251	0.0711323	0.0152261	3.20826e-06	-0.0303	0.0475	0.5242
genus Oscillibacter	rs61883564	A	G	21.0285	-0.101351	0.0221016	3.38712e-06	-0.0541	0.0684	0.4289
genus Oscillibacter	rs75453768	G	T	20.6665	0.12212	0.0268629	5.34737e-06	0.0269	0.0802	0.736901
genus Oscillibacter	rs761240	G	T	20.6395	0.17664	0.0388812	2.0384e-06	-0.1169	0.109	0.2834
genus Oscillibacter	rs9393920	G	A	24.294	0.0744662	0.0151081	9.92247e-07	-0.0636	0.0496	0.1996
genus Oscillospira	rs12206468	G	A	24.3187	-0.133016	0.0269733	1.04222e-06	-0.0983	0.0889	0.2686
genus Oscillospira	rs12925026	T	C	19.5345	0.13559	0.030678	9.31022e-06	0.0463	0.1023	0.650801
genus Oscillospira	rs1954532	C	T	22.2276	0.0826246	0.0175252	2.26772e-06	-0.028	0.0593	0.6362
genus Oscillospira	rs28889936	A	C	20.3476	0.114051	0.0252838	3.36589e-06	-0.0199	0.0798	0.8031
genus Oscillospira	rs62422654	C	T	20.572	0.0898456	0.0198088	6.46755e-06	-0.0895	0.0581	0.1238
genus Oscillospira	rs72866977	A	C	21.4875	-0.130569	0.0281674	5.62704e-06	-0.0267	0.0884	0.762801
genus Oscillospira	rs751183	C	T	20.216	0.0774322	0.0172216	6.85125e-06	-0.0472	0.0607	0.4366
genus Oscillospira	rs8076323	A	G	20.8854	0.0715392	0.0156539	5.61319e-06	0.032	0.0502	0.523801
genus Oxalobacter	rs10464997	G	A	21.8145	0.137691	0.0294804	3.29754e-06	0.0564	0.0609	0.3545
genus Oxalobacter	rs11108500	A	G	21.7079	-0.199099	0.0427327	3.74283e-06	-0.0294	0.0843	0.726999
genus Oxalobacter	rs111966731	T	C	20.4192	0.213114	0.047162	7.29861e-06	0.034	0.0839	0.685499
genus Oxalobacter	rs12002250	A	C	21.6793	0.217122	0.0466317	1.41504e-06	-0.0447	0.1188	0.706601
genus Oxalobacter	rs1569853	T	C	21.6168	-0.138078	0.0296981	3.64502e-06	-0.0017	0.0724	0.9816
genus Oxalobacter	rs36057338	G	T	24.3231	0.207847	0.0421439	8.79812e-07	-0.0116	0.1292	0.9282
genus Oxalobacter	rs3862635	C	T	19.0864	-0.172142	0.0394026	9.18692e-06	-0.0484	0.0817	0.554
genus Oxalobacter	rs4428215	G	A	28.9309	0.130293	0.0242237	7.51069e-08	-0.0942	0.0543	0.0829106
genus Oxalobacter	rs6000536	C	T	26.6374	-0.130992	0.0253804	2.06054e-07	-0.2016	0.063	0.00137699
genus Oxalobacter	rs6993398	G	A	20.8129	0.127217	0.0278855	7.12771e-06	-0.1086	0.0607	0.0738193
genus Oxalobacter	rs736744	T	C	31.1352	-0.117882	0.0211262	2.57472e-08	0.0296	0.0476	0.5336
genus Parabacteroides	rs115602804	G	A	21.4175	0.10308	0.0222736	1.93059e-06	-0.0096	0.0773	0.9011
genus Parabacteroides	rs4236095	A	G	23.5415	-0.0761961	0.0157042	1.93143e-06	0.0284	0.0779	0.715599
genus Parabacteroides	rs60884758	C	T	24.4006	-0.0702667	0.0142249	5.7069e-07	0.0227	0.0619	0.7136
genus Parabacteroides	rs6657302	T	C	21.4795	-0.10452	0.0225521	9.75708e-06	0.0518	0.0978	0.595899
genus Parabacteroides	rs7298818	C	T	19.5736	0.0888832	0.0200902	8.53631e-06	-0.0017	0.0773	0.9821
genus Paraprevotella	rs10842464	C	T	19.3048	0.0758215	0.0172568	6.59721e-06	-0.0561	0.0512	0.2735
genus Paraprevotella	rs140997932	T	C	21.0184	-0.162376	0.0354178	2.1112e-06	-0.0867	0.1049	0.4086
genus Paraprevotella	rs145020347	A	G	22.5794	-0.12465	0.0262323	4.03005e-06	-0.0312	0.0665	0.6393
genus Paraprevotella	rs17109926	A	G	20.903	-0.0988335	0.0216172	6.75274e-06	-0.0295	0.0529	0.5765
genus Paraprevotella	rs17785622	A	G	22.3854	0.248065	0.0524304	1.92659e-06	-0.0265	0.1227	0.8287
genus Paraprevotella	rs2081023	A	G	26.8545	-0.122561	0.0236507	2.63797e-07	-0.0429	0.0675	0.5251
genus Paraprevotella	rs3008582	T	C	21.6432	0.10572	0.0227246	4.35993e-06	0.0285	0.0604	0.637801
genus Paraprevotella	rs3801748	G	A	20.6245	0.0779721	0.0171691	5.20176e-06	0.0575	0.0489	0.2396
genus Paraprevotella	rs4756632	G	T	22.9588	-0.138905	0.0289897	3.81751e-06	0.0526	0.0705	0.4556
genus Paraprevotella	rs4767113	C	T	23.0468	0.0882466	0.018382	2.14358e-06	-0.0055	0.0502	0.9125
genus Paraprevotella	rs7240324	T	G	20.3149	-0.10229	0.0226948	5.95895e-06	-0.0626	0.0549	0.2546
genus Paraprevotella	rs9602779	A	C	23.4626	-0.106692	0.0220264	6.9274e-07	-0.0468	0.0551	0.3957
genus Paraprevotella	rs9900242	A	G	23.6994	-0.0852967	0.0175212	1.14067e-06	0.0595	0.0495	0.229
genus Parasutterella	rs10899911	A	G	23.4289	-0.0717102	0.0148151	1.15271e-06	0.085	0.0556	0.1265
genus Parasutterella	rs11715853	G	A	20.5864	-0.0662952	0.0146114	6.22917e-06	-0.0183	0.0516	0.7228
genus Parasutterella	rs2090816	C	A	22.494	-0.0840967	0.0177315	2.89714e-06	0.0155	0.0612	0.8003
genus Parasutterella	rs35055552	T	C	21.6532	0.109554	0.0235433	3.3485e-06	0.0966	0.0687	0.1596
genus Parasutterella	rs55877868	A	C	20.9737	-0.104458	0.0228089	2.87071e-06	-0.008	0.0784	0.9189
genus Parasutterella	rs62273907	A	G	20.8729	0.229468	0.0502262	5.88383e-06	0.0637	0.0945	0.500299
genus Parasutterella	rs6809952	G	A	20.606	-0.0684957	0.0150892	8.13355e-06	0.0011	0.0537	0.9835
genus Parasutterella	rs6828768	C	T	23.0513	0.0636852	0.0132645	1.78328e-06	-0.0057	0.0472	0.9041
genus Parasutterella	rs7303158	C	T	23.2141	0.0646859	0.0134256	1.32776e-06	0.0383	0.0475	0.4197
genus Parasutterella	rs7311004	C	T	20.4849	0.0617522	0.0136438	5.92052e-06	0.0998	0.0475	0.0355803
genus Parasutterella	rs7572229	A	G	24.9285	-0.066273	0.0132736	6.31699e-07	0.0203	0.0471	0.6656
genus Parasutterella	rs78383039	T	C	24.2503	-0.146315	0.0297119	1.57438e-06	-0.1558	0.1203	0.1954
genus Parasutterella	rs8039785	G	T	21.6152	-0.0618345	0.0133	3.62093e-06	0.0131	0.0471	0.7812
genus Parasutterella	rs823424	G	A	20.6613	-0.0713448	0.0156958	4.95291e-06	-0.0835	0.0544	0.1248
genus Peptococcus	rs10031059	C	T	28.784	0.121167	0.0225844	1.23637e-07	-0.0278	0.0551	0.613901
genus Peptococcus	rs11001941	G	A	24.8733	-0.195611	0.0392217	1.32859e-06	-0.1593	0.0847	0.0600703
genus Peptococcus	rs12069354	C	T	19.5109	0.16763	0.0379501	9.28346e-06	0.0965	0.0969	0.3194
genus Peptococcus	rs2054133	A	G	22.6057	-0.0895433	0.0188332	2.14166e-06	-0.0606	0.0494	0.2197
genus Peptococcus	rs36121075	A	G	21.0943	-0.14067	0.030628	6.98715e-06	-0.0802	0.0633	0.2054
genus Peptococcus	rs413827	G	A	21.5368	0.110229	0.0237523	3.30088e-06	-0.0327	0.0551	0.552699
genus Peptococcus	rs5770862	T	C	20.6179	0.162018	0.0356813	3.21959e-06	0.0144	0.081	0.8584
genus Peptococcus	rs6918730	A	G	21.8094	-0.135311	0.0289742	1.14731e-06	-0.1476	0.0987	0.1349
genus Peptococcus	rs7033353	G	T	22.5254	-0.090152	0.018995	2.21958e-06	-0.0158	0.0472	0.7373
genus Peptococcus	rs72850165	T	C	19.9853	-0.134304	0.0300423	5.74156e-06	0.1484	0.0884	0.09342
genus Peptococcus	rs74592222	G	A	20.7349	0.137957	0.0302965	8.55342e-06	-0.0392	0.0738	0.5951
genus Peptococcus	rs77681628	C	T	26.7445	0.200307	0.0387328	2.68838e-07	0.0231	0.0864	0.7894
genus Phascolarctobacterium	rs11929846	T	C	19.4791	-0.0697199	0.0157969	8.88423e-06	0.009	0.0574	0.8759
genus Phascolarctobacterium	rs12618201	A	G	21.5564	0.0641657	0.0138202	3.37699e-06	-0.0214	0.0475	0.6519
genus Phascolarctobacterium	rs1264476	G	T	21.357	-0.0767335	0.0166041	4.29566e-06	-0.1212	0.0603	0.0444703
genus Phascolarctobacterium	rs56069061	G	A	23.279	-0.111306	0.0230694	1.87176e-06	0.0877	0.0936	0.3487
genus Phascolarctobacterium	rs56157888	A	C	24.2319	0.0954864	0.0193976	1.08505e-06	-0.068	0.0575	0.2369
genus Phascolarctobacterium	rs74540770	G	A	21.8949	-0.121014	0.0258621	3.60272e-06	-0.0109	0.0877	0.9014
genus Phascolarctobacterium	rs75882962	T	C	25.8352	0.0968661	0.0190575	3.18985e-07	-0.0873	0.071	0.2187
genus Phascolarctobacterium	rs7982713	G	A	19.8394	0.0726921	0.0163201	9.72165e-06	0.0516	0.0528	0.3282
genus Prevotella7	rs118038478	A	G	19.2387	0.205676	0.0468917	7.85416e-06	0.0304	0.0923	0.7417
genus Prevotella7	rs12124567	A	G	19.4476	-0.121281	0.0275017	9.48986e-06	-0.0861	0.0592	0.1456
genus Prevotella7	rs12195431	T	C	19.7411	0.196528	0.0442322	8.72811e-06	-0.1236	0.0805	0.1249
genus Prevotella7	rs2240542	C	T	21.3125	0.12085	0.0261776	4.8415e-06	-0.0583	0.0535	0.2757
genus Prevotella7	rs2918132	T	C	20.2273	0.114648	0.0254916	6.42407e-06	0.0509	0.049	0.2991
genus Prevotella7	rs430270	A	C	21.9444	0.139155	0.0297055	2.86847e-06	-0.0098	0.0603	0.8712
genus Prevotella7	rs57404562	C	A	24.202	0.155486	0.0316057	6.2157e-07	-0.0207	0.07	0.767701
genus Prevotella7	rs79263163	A	C	20.8914	-0.143982	0.031501	7.51052e-06	-0.0543	0.0585	0.3539
genus Prevotella7	rs9426434	T	C	19.7126	-0.123657	0.0278514	9.71717e-06	-0.041	0.0499	0.4103
genus Prevotella7	rs9608249	A	G	22.1303	-0.158213	0.0336317	2.06685e-06	0.0134	0.0744	0.8569
genus Prevotella7	rs9959718	G	A	23.3333	0.133012	0.0275361	1.9006e-06	0.0089	0.0584	0.8784
genus Prevotella9	rs111509883	T	C	24.2347	0.171131	0.0347624	1.24388e-06	0.0371	0.0766	0.6283
genus Prevotella9	rs11685699	C	T	22.8578	-0.141357	0.0295665	2.02554e-06	-0.0875	0.0893	0.3272
genus Prevotella9	rs117271932	A	G	22.3263	0.208089	0.0440393	2.81722e-06	-0.0318	0.102	0.755299
genus Prevotella9	rs12648235	T	C	19.565	0.0785902	0.0177676	7.39078e-06	0.0421	0.0562	0.453
genus Prevotella9	rs1304512	G	A	21.0781	0.0761593	0.0165885	5.29078e-06	-0.0264	0.0532	0.6193
genus Prevotella9	rs2104588	C	T	19.7158	-0.105558	0.023773	8.1298e-06	-0.1191	0.1013	0.2398
genus Prevotella9	rs2495052	A	G	19.8049	0.0838978	0.0188523	8.9714e-06	0.0462	0.0661	0.4845
genus Prevotella9	rs2683313	G	A	22.843	0.0724576	0.0151603	1.68896e-06	-0.0382	0.0506	0.4504
genus Prevotella9	rs4968431	G	T	19.7157	0.0640113	0.0144162	8.5844e-06	-0.057	0.0494	0.2483
genus Prevotella9	rs7237249	C	T	20.4579	-0.0823764	0.0182126	8.93305e-06	-0.0232	0.0603	0.7007
genus Prevotella9	rs72815774	T	C	20.0913	-0.176186	0.0393068	8.78294e-06	0.0329	0.1042	0.752101
genus Prevotella9	rs746764	T	C	22.4573	-0.0915771	0.0193245	2.04e-06	-0.0723	0.0574	0.2083
genus Prevotella9	rs7976209	T	C	19.3512	-0.0870786	0.0197951	7.2835e-06	-0.061	0.0655	0.3517
genus Prevotella9	rs9428102	A	G	19.5678	-0.0778845	0.0176068	4.61732e-06	0.1642	0.0573	0.00416102
genus Prevotella9	rs9613013	G	A	20.4929	0.0917591	0.0202697	6.10408e-06	0.0891	0.0725	0.2194
genus Rikenellaceae RC9 gut group	rs12501673	A	G	19.6983	0.116395	0.0262253	6.28985e-06	-0.0236	0.0531	0.6569
genus Rikenellaceae RC10 gut group	rs17032291	T	C	21.2059	-0.169579	0.0368251	6.60998e-06	0.1209	0.0713	0.0898794
genus Rikenellaceae RC11 gut group	rs17582787	A	G	21.5335	-0.157739	0.0339924	3.55378e-06	0.0164	0.0632	0.7953
genus Rikenellaceae RC12 gut group	rs2074881	T	C	19.2828	-0.142236	0.032391	9.44778e-06	-0.0113	0.0699	0.8718
genus Rikenellaceae RC13 gut group	rs2900503	T	G	27.8289	0.172329	0.0326671	1.55282e-07	-0.0391	0.0632	0.536
genus Rikenellaceae RC14 gut group	rs2998141	C	T	21.6438	0.136346	0.0293073	4.42374e-06	0.0492	0.0559	0.3789
genus Rikenellaceae RC15 gut group	rs4270579	A	G	18.9604	0.118021	0.0271041	5.45645e-06	0.0716	0.0507	0.1575
genus Rikenellaceae RC16 gut group	rs4717843	G	T	20.9922	-0.119376	0.0260548	4.71726e-06	0.0087	0.0475	0.8551
genus Rikenellaceae RC17 gut group	rs7712231	A	G	19.886	0.156284	0.0350462	7.9704e-06	0.0199	0.0698	0.7757
genus Rikenellaceae RC18 gut group	rs80309088	G	A	20.6059	0.17405	0.0383423	4.55638e-06	0.0471	0.073	0.5193
genus Rikenellaceae RC19 gut group	rs9887954	G	A	21.2721	-0.114849	0.0249013	4.80806e-06	-0.0538	0.048	0.2625
genus Romboutsia	rs10279978	A	G	23.7493	-0.0622202	0.0127675	1.17009e-06	-0.0562	0.0508	0.2691
genus Romboutsia	rs11221428	T	C	21.0885	-0.0726779	0.0158263	6.48649e-06	-0.0081	0.056	0.8855
genus Romboutsia	rs16843578	C	T	19.7848	-0.0875276	0.0196779	5.08124e-06	-0.0486	0.1062	0.6474
genus Romboutsia	rs28603357	T	C	20.4931	-0.214911	0.0474739	8.52236e-06	-0.0595	0.1671	0.7219
genus Romboutsia	rs34302036	G	A	20.7373	-0.0550261	0.0120835	5.87665e-06	-0.0614	0.0478	0.1985
genus Romboutsia	rs61841503	G	A	29.3511	0.092888	0.0171454	3.99595e-08	0.0367	0.0701	0.6006
genus Romboutsia	rs62504452	A	G	20.5444	-0.0710048	0.0156654	4.65833e-06	-0.023	0.068	0.735501
genus Romboutsia	rs7109293	A	G	19.9576	0.0919112	0.0205738	6.98361e-06	-0.2189	0.0741	0.00313199
genus Romboutsia	rs75200530	T	G	20.4997	-0.190644	0.0421065	5.06559e-06	0.0667	0.1413	0.6369
genus Romboutsia	rs75987356	G	A	21.3471	-0.129578	0.0280454	6.70795e-06	-0.1177	0.0885	0.1838
genus Romboutsia	rs77702691	A	G	20.4929	-0.094406	0.0208544	7.3697e-06	-0.0812	0.0825	0.325
genus Romboutsia	rs9389266	T	G	19.8214	0.0722815	0.0162353	9.38469e-06	0.0002	0.0621	0.9974
genus Romboutsia	rs9567264	C	T	20.6965	0.0580018	0.0127495	5.75692e-06	0.0426	0.0498	0.392
genus Roseburia	rs12740451	T	C	20.6205	0.0697527	0.0153607	7.3426e-06	0.0226	0.0693	0.744801
genus Roseburia	rs16910295	T	C	21.8866	-0.0980434	0.020957	2.91112e-06	-0.0347	0.1043	0.739301
genus Roseburia	rs2160994	C	T	23.9691	-0.0550687	0.0112481	9.6984e-07	0.0406	0.0498	0.4147
genus Roseburia	rs2943022	T	C	21.3912	0.0493786	0.0106763	4.11405e-06	0.0805	0.0477	0.0916094
genus Roseburia	rs302266	T	C	20.1917	-0.0777312	0.0172985	8.12587e-06	-0.0361	0.0713	0.612999
genus Roseburia	rs329182	T	C	20.3885	0.0690327	0.0152884	5.90147e-06	-0.0207	0.0646	0.7488
genus Roseburia	rs55858165	A	C	19.6007	0.179284	0.0404954	9.98964e-06	-0.2643	0.1242	0.0333304
genus Roseburia	rs57466170	C	T	18.6669	0.0741405	0.0171601	8.30099e-06	-0.0495	0.0895	0.5802
genus Roseburia	rs6445851	A	G	21.1438	0.0497336	0.0108158	3.5272e-06	0.0412	0.0486	0.3963
genus Roseburia	rs6930661	C	T	22.0077	-0.0961587	0.0204975	2.47942e-06	0.0402	0.1005	0.6894
genus Roseburia	rs75326254	C	T	20.5333	-0.104628	0.0230897	7.50205e-06	0.0052	0.1001	0.9583
genus Roseburia	rs78753150	A	C	20.4793	0.0968739	0.0214067	9.98321e-06	0.1736	0.0791	0.0281598
genus Roseburia	rs9300744	C	T	21.7325	-0.0588452	0.0126228	4.75116e-06	-0.0819	0.0613	0.1818
genus Ruminiclostridium5	rs10827477	A	G	22.5924	-0.0547387	0.0115163	2.1918e-06	0.048	0.0494	0.3312
genus Ruminiclostridium5	rs113753996	T	C	22.1284	0.0820689	0.0174463	3.98896e-06	-0.0868	0.0611	0.1554
genus Ruminiclostridium5	rs1223978	C	T	20.0035	-0.0484169	0.0108254	8.16188e-06	-0.0546	0.0476	0.2514
genus Ruminiclostridium5	rs1492620	T	C	21.271	-0.0830505	0.0180073	3.52574e-06	0.0549	0.0708	0.4382
genus Ruminiclostridium5	rs2482038	C	A	22.7638	0.0518991	0.0108777	1.70314e-06	0.0337	0.048	0.4829
genus Ruminiclostridium5	rs2791343	T	C	20.8103	0.051717	0.0113369	5.53962e-06	-0.0382	0.0481	0.427
genus Ruminiclostridium5	rs2833828	G	A	20.2879	0.0489617	0.0108702	6.81648e-06	0.0649	0.048	0.1765
genus Ruminiclostridium5	rs4955951	A	G	18.5262	-0.0713749	0.0165826	9.9552e-06	-0.0555	0.0731	0.4481
genus Ruminiclostridium5	rs6121460	G	A	21.9339	0.0932955	0.0199206	2.64107e-06	-0.0017	0.0883	0.9847
genus Ruminiclostridium5	rs79968837	A	G	24.1178	-0.0950311	0.0193507	1.14623e-06	0.0656	0.1053	0.5337
genus Ruminiclostridium5	rs8053158	G	A	21.6512	0.0740543	0.0159151	5.89807e-06	0.0073	0.0729	0.9205
genus Ruminiclostridium6	rs10829821	T	C	20.4059	-0.097606	0.0216072	3.47144e-06	0.0153	0.0825	0.853
genus Ruminiclostridium6	rs116969552	A	G	19.6139	-0.166823	0.0376681	9.15946e-06	0.006	0.1402	0.966
genus Ruminiclostridium6	rs11992182	A	C	20.5683	0.0625299	0.0137876	4.64836e-06	-0.0058	0.0564	0.9181
genus Ruminiclostridium6	rs2548459	C	T	20.4314	0.0554866	0.0122755	6.40206e-06	0.0724	0.0479	0.1302
genus Ruminiclostridium6	rs35362464	C	A	18.9564	0.0720077	0.0165387	8.99146e-06	0.0406	0.0683	0.5518
genus Ruminiclostridium6	rs61060922	T	G	24.3798	0.15913	0.0322283	1.08648e-06	-0.2116	0.1302	0.1041
genus Ruminiclostridium6	rs663262	C	T	18.8718	0.13498	0.0310715	3.39414e-06	-0.0351	0.1298	0.786799
genus Ruminiclostridium6	rs67479537	T	C	20.1829	0.118994	0.026487	9.30208e-06	-0.145	0.1111	0.1918
genus Ruminiclostridium6	rs71414120	T	G	24.4317	0.200894	0.0406434	1.07696e-06	-0.0079	0.1079	0.9418
genus Ruminiclostridium6	rs72991535	T	G	21.1052	0.135604	0.0295174	4.9537e-06	0.1236	0.1271	0.3307
genus Ruminiclostridium6	rs73176030	T	C	19.728	0.058665	0.013208	7.28887e-06	-0.0338	0.0528	0.5218
genus Ruminiclostridium6	rs77193512	A	G	23.1247	0.0736533	0.0153163	1.29587e-06	-0.0427	0.0548	0.4365
genus Ruminiclostridium6	rs792058	G	A	19.5268	0.0554234	0.0125423	8.57946e-06	-0.0973	0.0479	0.0424502
genus Ruminiclostridium6	rs79968172	G	A	22.8273	0.11614	0.0243083	1.66054e-06	0.0283	0.0994	0.776101
genus Ruminiclostridium6	rs9555756	A	C	20.7123	-0.0804138	0.0176692	7.10133e-06	-0.0651	0.0854	0.4463
genus Ruminiclostridium9	rs12040548	G	T	21.7331	0.0570422	0.0122359	3.14869e-06	0.0054	0.0531	0.9186
genus Ruminiclostridium9	rs6082461	C	A	20.0381	-0.0586425	0.0131004	4.86598e-06	0.0635	0.0582	0.2746
genus Ruminiclostridium9	rs7137760	C	T	20.5036	0.050797	0.0112182	7.06903e-06	0.0544	0.0474	0.2513
genus Ruminiclostridium9	rs74303178	T	C	19.95	0.0532742	0.0119274	7.91571e-06	-0.0863	0.051	0.0904399
genus Ruminiclostridium9	rs78191726	T	C	20.2102	0.0944998	0.0210206	7.58281e-06	0.1283	0.0913	0.1599
genus Ruminiclostridium9	rs918449	G	A	23.2576	0.0950908	0.0197177	2.55994e-06	-0.0438	0.0914	0.6321
genus Ruminiclostridium9	rs9522712	T	C	20.3956	0.0699728	0.0154939	4.65961e-06	0.0651	0.0666	0.3286
genus Ruminiclostridium9	rs9809789	C	T	20.1895	-0.0717454	0.0159673	8.71967e-06	-0.0333	0.061	0.585301
genus Ruminococcaceae NK4A214 group	rs11241747	T	C	19.7804	-0.0533858	0.0120035	6.58977e-06	0.0671	0.0519	0.1962
genus Ruminococcaceae NK4A215 group	rs11586410	G	A	25.8149	-0.0863422	0.0169937	3.66277e-07	-0.0291	0.0655	0.657201
genus Ruminococcaceae NK4A216 group	rs12642039	C	T	21.452	0.0553003	0.0119397	3.43005e-06	0.0526	0.0491	0.2837
genus Ruminococcaceae NK4A217 group	rs12731	A	G	21.0355	-0.0527684	0.0115053	4.87237e-06	0.0343	0.0486	0.4803
genus Ruminococcaceae NK4A218 group	rs13087692	G	T	20.818	-0.0574623	0.012594	8.69221e-06	0.0392	0.0514	0.4452
genus Ruminococcaceae NK4A219 group	rs136761	A	G	24.3121	0.0587521	0.0119155	8.15192e-07	0.0547	0.0491	0.2655
genus Ruminococcaceae NK4A220 group	rs147475196	A	G	20.5348	-0.133769	0.0295196	4.72498e-06	-0.015	0.0769	0.8451
genus Ruminococcaceae NK4A221 group	rs35559912	T	C	20.629	-0.0925071	0.0203674	4.89024e-06	-0.0601	0.0729	0.4097
genus Ruminococcaceae NK4A222 group	rs4814689	C	T	22.0359	-0.1083	0.0230708	4.55187e-06	0.038	0.1151	0.7411
genus Ruminococcaceae NK4A223 group	rs5994253	A	G	26.4934	-0.0811302	0.0157621	2.35185e-07	0.009	0.0676	0.8943
genus Ruminococcaceae NK4A224 group	rs62027366	T	C	19.998	0.0615389	0.0137612	6.58461e-06	-0.0532	0.0588	0.3656
genus Ruminococcaceae NK4A225 group	rs6681678	T	C	17.4216	0.100174	0.024	9.0494e-06	0.2677	0.1305	0.0401698
genus Ruminococcaceae NK4A226 group	rs7573569	T	C	21.2647	0.107739	0.0233638	3.23139e-06	0.0484	0.0983	0.6226
genus Ruminococcaceae UCG002	rs10916131	C	T	22.3206	-0.069333	0.0146753	2.87495e-06	-0.0753	0.0641	0.2404
genus Ruminococcaceae UCG002	rs10927423	C	A	23.3399	-0.0713617	0.0147712	8.49513e-07	0.0185	0.0615	0.763999
genus Ruminococcaceae UCG002	rs10964441	G	A	18.6826	-0.14906	0.034486	7.45109e-06	0.0469	0.0773	0.5438
genus Ruminococcaceae UCG002	rs113147300	A	G	21.2403	-0.075842	0.0164562	7.69148e-06	0.0731	0.0682	0.2837
genus Ruminococcaceae UCG002	rs11607472	A	G	19.5802	-0.0780229	0.0176325	7.18671e-06	0.0382	0.0945	0.6857
genus Ruminococcaceae UCG002	rs116974815	C	A	22.89	-0.189731	0.0396566	2.02516e-06	-0.0076	0.0939	0.9352
genus Ruminococcaceae UCG002	rs11750293	G	T	23.0278	-0.0578304	0.0120512	1.76137e-06	0.0323	0.0489	0.5087
genus Ruminococcaceae UCG002	rs12463378	A	G	21.694	-0.0522061	0.0112086	2.95522e-06	-0.1041	0.0514	0.04271
genus Ruminococcaceae UCG002	rs15256	C	T	18.9275	0.0732376	0.016834	9.45649e-06	-0.0099	0.0728	0.8921
genus Ruminococcaceae UCG002	rs55793120	T	C	25.1191	0.137396	0.027414	4.80673e-07	0.0884	0.099	0.3721
genus Ruminococcaceae UCG002	rs56030423	G	A	20.6398	-0.0982874	0.0216344	6.30391e-06	0.107	0.0915	0.242
genus Ruminococcaceae UCG002	rs57079348	T	G	19.6321	-0.0765729	0.0172819	7.21822e-06	0.0664	0.101	0.5105
genus Ruminococcaceae UCG002	rs6542556	G	A	19.9724	-0.050974	0.011406	7.86122e-06	-0.0448	0.0485	0.3557
genus Ruminococcaceae UCG002	rs6793778	T	C	19.8955	0.0558706	0.0125258	9.81296e-06	-0.0215	0.0538	0.6899
genus Ruminococcaceae UCG002	rs7120052	A	C	21.2545	0.0624796	0.0135523	1.96897e-06	-0.0645	0.0601	0.2832
genus Ruminococcaceae UCG002	rs7155595	C	A	23.7342	0.0569929	0.0116986	1.14932e-06	0.0111	0.0515	0.8294
genus Ruminococcaceae UCG002	rs7249614	G	A	19.7774	0.0492778	0.0110807	9.07382e-06	0.0594	0.0486	0.2212
genus Ruminococcaceae UCG002	rs7342369	A	C	20.6945	0.0527803	0.0116023	5.66122e-06	0.0589	0.0543	0.2785
genus Ruminococcaceae UCG002	rs76847269	A	G	21.077	0.163508	0.0356151	5.1719e-06	0.3594	0.1481	0.01525
genus Ruminococcaceae UCG002	rs77564310	A	C	25.63	-0.0713093	0.0140855	3.28617e-07	-0.0533	0.0585	0.3625
genus Ruminococcaceae UCG002	rs79016051	C	T	21.9638	-0.0887747	0.0189424	2.33744e-06	-0.0954	0.0704	0.1753
genus Ruminococcaceae UCG002	rs882348	A	G	20.0572	-0.0799946	0.0178618	5.44854e-06	-0.0694	0.0731	0.3423
genus Ruminococcaceae UCG003	rs10490280	C	T	21.9944	-0.0672094	0.0143309	4.15547e-06	0.0135	0.06	0.8223
genus Ruminococcaceae UCG003	rs11243416	T	C	23.4373	-0.0925653	0.0191203	1.66882e-06	-0.1115	0.0931	0.2312
genus Ruminococcaceae UCG003	rs11613919	G	T	21.8335	0.0727604	0.0155716	1.6251e-06	0.0733	0.0569	0.1978
genus Ruminococcaceae UCG003	rs16959793	A	C	22.6922	-0.062527	0.0131259	2.21707e-06	0.0445	0.048	0.3534
genus Ruminococcaceae UCG003	rs2523124	C	T	20.4682	0.0546625	0.0120823	5.78376e-06	0.0425	0.0482	0.3774
genus Ruminococcaceae UCG003	rs3013089	G	A	20.9984	-0.0551473	0.0120346	4.38137e-06	0.086	0.0486	0.0770194
genus Ruminococcaceae UCG003	rs4452755	A	C	22.1724	-0.0634463	0.0134741	3.29337e-06	0.0436	0.0502	0.3853
genus Ruminococcaceae UCG003	rs4532474	G	A	20.3666	0.0769231	0.017045	4.82125e-06	0.1436	0.0639	0.0246803
genus Ruminococcaceae UCG003	rs646327	G	A	24.5669	0.0586696	0.0118369	7.83177e-07	0.0688	0.0479	0.1509
genus Ruminococcaceae UCG003	rs6759615	A	G	26.2239	0.102523	0.0200204	7.86231e-07	-0.068	0.0792	0.3903
genus Ruminococcaceae UCG003	rs73341549	T	C	28.3934	-0.169857	0.0318768	1.50952e-07	0.2698	0.1007	0.00739299
genus Ruminococcaceae UCG003	rs78720113	A	G	21.3564	-0.115348	0.0249601	7.59259e-06	0.0735	0.0884	0.4055
genus Ruminococcaceae UCG004	rs10976229	T	G	20.0102	0.095976	0.0214554	7.04482e-06	0.0677	0.07	0.3334
genus Ruminococcaceae UCG004	rs11961899	G	A	19.2374	-0.0707825	0.0161381	9.18015e-06	-0.0548	0.0525	0.2966
genus Ruminococcaceae UCG004	rs12125734	G	T	27.0868	0.133972	0.0257416	2.09426e-07	-0.029	0.0811	0.7208
genus Ruminococcaceae UCG004	rs2248146	T	C	20.1349	0.0689452	0.0153649	8.19993e-06	-0.0001	0.0496	0.9991
genus Ruminococcaceae UCG004	rs3800154	A	C	20.1783	-0.0797959	0.0177639	6.11575e-06	0.0064	0.054	0.9063
genus Ruminococcaceae UCG004	rs511258	G	A	21.7351	-0.0757474	0.0162475	4.52054e-06	0.0332	0.0602	0.581
genus Ruminococcaceae UCG004	rs550351	A	C	19.0551	0.078587	0.018003	9.43127e-06	0.0055	0.0477	0.9088
genus Ruminococcaceae UCG004	rs6769553	A	G	29.1262	0.0849743	0.0157451	7.91061e-08	-0.0638	0.0537	0.2354
genus Ruminococcaceae UCG004	rs7569771	A	G	19.8689	-0.075914	0.0170308	8.1197e-06	0.0071	0.0547	0.8967
genus Ruminococcaceae UCG004	rs872501	G	A	20.0314	0.116125	0.025946	5.80805e-06	0.0438	0.0887	0.6217
genus Ruminococcaceae UCG004	rs9818949	T	G	20.7737	-0.0859927	0.0188671	5.38828e-06	0.0457	0.0598	0.4445
genus Ruminococcaceae UCG005	rs10873449	C	T	20.6877	-0.0654843	0.0143973	4.11169e-06	0.0182	0.06	0.7621
genus Ruminococcaceae UCG005	rs10937802	A	G	20.1855	-0.0755811	0.0168226	8.17354e-06	-0.1148	0.0728	0.1152
genus Ruminococcaceae UCG005	rs10950694	C	T	25.6196	-0.0577628	0.011412	4.29804e-07	-0.0459	0.0492	0.3506
genus Ruminococcaceae UCG005	rs114279581	A	G	21.5191	-0.146604	0.0316034	3.21855e-06	-0.1459	0.0897	0.1036
genus Ruminococcaceae UCG005	rs12288512	A	G	21.3076	0.066635	0.0144356	3.10277e-06	-0.084	0.0554	0.1296
genus Ruminococcaceae UCG005	rs12458218	T	C	21.9636	0.0677322	0.0144525	2.41024e-06	0.0241	0.0612	0.6937
genus Ruminococcaceae UCG005	rs2893871	G	A	22.435	-0.073644	0.015548	3.53843e-06	0.0461	0.0755	0.541
genus Ruminococcaceae UCG005	rs34781347	G	A	23.8348	0.188685	0.0386484	6.04728e-07	-0.1153	0.0922	0.2112
genus Ruminococcaceae UCG005	rs55793120	T	C	18.9055	0.121548	0.0279546	7.37038e-06	0.0884	0.099	0.3721
genus Ruminococcaceae UCG005	rs72776570	C	A	19.4978	0.087067	0.0197179	5.3571e-06	0.0126	0.0806	0.8756
genus Ruminococcaceae UCG005	rs7449320	C	A	20.9718	0.0599163	0.0130836	4.80773e-06	-0.1229	0.0559	0.0277799
genus Ruminococcaceae UCG005	rs7555878	G	A	21.9308	-0.0586677	0.0125277	2.81022e-06	-0.0561	0.0547	0.3051
genus Ruminococcaceae UCG005	rs7586445	G	A	19.6571	0.0782349	0.0176458	8.81455e-06	0.0473	0.07	0.4992
genus Ruminococcaceae UCG005	rs898577	C	T	18.4131	0.123012	0.0286671	7.46311e-06	0.1071	0.1028	0.2973
genus Ruminococcaceae UCG009	rs113006825	T	C	19.9369	-0.0928893	0.0208035	7.97701e-06	0.0263	0.0576	0.6481
genus Ruminococcaceae UCG009	rs12508214	C	T	21.0262	-0.0774649	0.0168937	4.75488e-06	-0.0264	0.0502	0.5994
genus Ruminococcaceae UCG009	rs138460696	A	G	19.4506	0.139274	0.0315794	9.80844e-06	-0.0018	0.0897	0.9844
genus Ruminococcaceae UCG009	rs1550196	A	G	24.849	-0.130842	0.0262478	1.13287e-06	-0.007	0.0787	0.929
genus Ruminococcaceae UCG009	rs2058609	G	A	21.8368	-0.0816464	0.017472	3.12486e-06	0.0448	0.0526	0.3942
genus Ruminococcaceae UCG009	rs2192926	A	G	21.2904	-0.089048	0.0192989	4.87742e-06	0.0774	0.05	0.1216
genus Ruminococcaceae UCG009	rs4079028	C	T	21.0939	0.0915623	0.019936	3.28246e-06	-0.0425	0.0553	0.4425
genus Ruminococcaceae UCG009	rs4708333	T	G	23.1223	-0.084033	0.0174757	1.56246e-06	-0.0191	0.0498	0.7019
genus Ruminococcaceae UCG009	rs6952765	G	A	19.2694	0.0732099	0.0166777	8.13055e-06	0.0509	0.0506	0.315
genus Ruminococcaceae UCG009	rs758191	T	G	22.27	0.17702	0.0375113	9.0099e-06	-0.0236	0.0799	0.7674
genus Ruminococcaceae UCG009	rs78410648	A	G	19.0344	0.120989	0.0277317	9.67208e-06	0.0709	0.0761	0.352
genus Ruminococcaceae UCG009	rs9558661	T	C	20.0041	-0.0897823	0.0200739	7.00842e-06	0.1267	0.0589	0.0314203
genus Ruminococcaceae UCG010	rs12597105	A	G	21.5791	-0.0670855	0.0144415	4.87304e-06	0.0151	0.0603	0.802
genus Ruminococcaceae UCG010	rs2820282	C	A	22.1269	0.0592304	0.0125917	2.85384e-06	0.0481	0.0484	0.3202
genus Ruminococcaceae UCG010	rs682403	A	G	22.2567	-0.0588161	0.0124671	2.36537e-06	-0.0455	0.0472	0.3348
genus Ruminococcaceae UCG010	rs6958419	C	T	21.9583	-0.0585718	0.0124994	2.84165e-06	-0.0417	0.0472	0.377
genus Ruminococcaceae UCG010	rs73218807	G	A	20.4066	-0.166211	0.0367938	6.43028e-06	0.021	0.0861	0.807
genus Ruminococcaceae UCG010	rs7441445	T	C	20.2671	0.05695	0.0126502	6.8019e-06	-0.0604	0.0473	0.2021
genus Ruminococcaceae UCG011	rs10274562	C	T	20.5703	0.110917	0.0244556	6.49606e-06	-0.0158	0.0485	0.7443
genus Ruminococcaceae UCG011	rs12636310	G	A	22.1459	0.132725	0.0282037	2.81235e-06	-0.0543	0.0545	0.3191
genus Ruminococcaceae UCG011	rs12724320	C	T	23.5244	-0.120881	0.0249229	1.51985e-06	0.0384	0.0485	0.4283
genus Ruminococcaceae UCG011	rs1416041	A	C	28.7781	-0.182339	0.0339898	7.04417e-08	-0.0473	0.0585	0.4189
genus Ruminococcaceae UCG011	rs2729556	T	C	21.7927	0.109097	0.0233699	3.18676e-06	0.0114	0.0474	0.8098
genus Ruminococcaceae UCG011	rs4490371	T	C	20.1715	-0.111816	0.0248963	7.74622e-06	0.0232	0.0481	0.629001
genus Ruminococcaceae UCG011	rs79113084	C	T	22.9666	-0.152166	0.0317519	2.06125e-06	0.0248	0.0772	0.7483
genus Ruminococcaceae UCG011	rs9729514	G	A	21.9626	-0.184934	0.0394616	2.36772e-06	-0.0284	0.0807	0.725
genus Ruminococcaceae UCG013	rs11581881	C	T	20.8702	0.0661211	0.0144736	4.72585e-06	0.0815	0.0566	0.15
genus Ruminococcaceae UCG013	rs12189346	G	A	22.1375	0.0684961	0.014558	1.67954e-06	0.0129	0.0607	0.8316
genus Ruminococcaceae UCG013	rs12336782	T	C	20.4477	-0.0856047	0.0189311	8.603e-06	-0.0626	0.0886	0.4798
genus Ruminococcaceae UCG013	rs12485353	G	A	21.5845	-0.0607903	0.0130847	4.19382e-06	-0.0463	0.0544	0.3954
genus Ruminococcaceae UCG013	rs12781711	C	T	31.1941	-0.0656129	0.0117477	2.553e-08	-0.0043	0.0544	0.9369
genus Ruminococcaceae UCG013	rs16918863	A	C	21.5521	0.111491	0.0240157	4.15499e-06	0.122	0.0968	0.2073
genus Ruminococcaceae UCG013	rs2730183	G	A	19.7706	-0.0488692	0.0109907	8.43782e-06	0.0739	0.048	0.124
genus Ruminococcaceae UCG013	rs4385846	T	G	20.6116	-0.0598404	0.0131807	6.46205e-06	0.0585	0.0596	0.3267
genus Ruminococcaceae UCG013	rs75088940	T	C	22.0723	-0.0942968	0.0200712	2.55399e-06	-0.0214	0.0914	0.8146
genus Ruminococcaceae UCG013	rs76973485	G	T	21.7354	0.194976	0.0418213	3.34981e-06	0.1743	0.1202	0.1471
genus Ruminococcaceae UCG013	rs7784330	A	G	19.7735	0.0498329	0.0112066	8.16263e-06	-0.0544	0.049	0.2673
genus Ruminococcaceae UCG013	rs9313055	T	C	20.0891	0.105087	0.023446	9.54707e-06	-0.2061	0.0859	0.0164101
genus Ruminococcaceae UCG014	rs10495392	T	C	19.4168	0.082486	0.0187194	9.96323e-06	-0.0492	0.0901	0.5854
genus Ruminococcaceae UCG014	rs10791168	G	A	19.6142	0.0664624	0.0150069	9.7618e-06	-0.0069	0.0612	0.9099
genus Ruminococcaceae UCG014	rs10941294	C	T	22.0354	-0.122057	0.0260017	2.39701e-06	0.1705	0.1043	0.1021
genus Ruminococcaceae UCG014	rs115777838	T	C	23.7307	-0.18835	0.0386643	4.62328e-07	-0.1048	0.0752	0.1636
genus Ruminococcaceae UCG014	rs12638134	T	G	23.7021	0.0582548	0.0119657	1.21143e-06	0.0129	0.0475	0.785599
genus Ruminococcaceae UCG014	rs34402072	C	T	19.431	-0.0688023	0.0156083	9.80438e-06	0.0131	0.0667	0.8446
genus Ruminococcaceae UCG014	rs56105232	G	A	21.6784	0.139276	0.0299132	2.9128e-06	-0.0698	0.0985	0.4787
genus Ruminococcaceae UCG014	rs72809222	T	C	23.078	0.0671775	0.0139838	2.4119e-06	-0.0094	0.0577	0.871
genus Ruminococcaceae UCG014	rs73186226	G	A	21.0111	-0.0993852	0.0216819	6.71754e-06	0.0511	0.0912	0.5753
genus Ruminococcaceae UCG014	rs853612	A	G	19.5849	-0.0528257	0.0119367	9.75461e-06	-0.0261	0.0482	0.5873
genus Ruminococcaceae UCG014	rs995642	C	T	22.5624	0.060048	0.0126417	1.90222e-06	0.0168	0.0552	0.7604
genus Ruminococcus gauvreauii group	rs10931481	A	G	21.8616	-0.0610096	0.0130484	3.38213e-06	0.0596	0.0519	0.2501
genus Ruminococcus gauvreauii group	rs12079579	A	G	20.0339	0.0955324	0.0213436	5.03721e-06	-0.0613	0.085	0.4712
genus Ruminococcus gauvreauii group	rs12539819	C	T	21.1368	0.110654	0.0240684	4.49376e-06	0.0646	0.0947	0.494899
genus Ruminococcus gauvreauii group	rs1391597	C	T	22.3449	0.0590284	0.0124874	1.85964e-06	-0.037	0.0481	0.4418
genus Ruminococcus gauvreauii group	rs2047242	A	G	25.5518	-0.067603	0.0133738	2.46371e-07	0.0095	0.0565	0.8665
genus Ruminococcus gauvreauii group	rs2105937	G	A	20.6099	-0.0580215	0.0127806	5.10352e-06	-0.0036	0.0496	0.9414
genus Ruminococcus gauvreauii group	rs2166943	C	A	21.0772	-0.0566974	0.0123497	5.27716e-06	0.0135	0.0478	0.7783
genus Ruminococcus gauvreauii group	rs289410	A	G	22.1679	0.0654926	0.0139101	2.27463e-06	0.009	0.0523	0.8636
genus Ruminococcus gauvreauii group	rs431418	G	A	20.3213	0.094737	0.0210157	5.53669e-06	-0.015	0.0807	0.8526
genus Ruminococcus gauvreauii group	rs71386687	T	G	25.7333	0.121037	0.02386	2.90764e-07	0.0799	0.0756	0.2902
genus Ruminococcus gauvreauii group	rs73802842	C	A	18.8592	0.0736808	0.0169665	7.48032e-06	-0.0829	0.0556	0.1359
genus Ruminococcus gauvreauii group	rs9870933	G	A	24.3134	-0.0621643	0.0126072	8.49122e-07	-0.0681	0.0482	0.1583
genus Ruminococcus gnavus group	rs11597105	A	G	20.9304	0.114673	0.0250653	6.94864e-06	0.089	0.0595	0.1343
genus Ruminococcus gnavus group	rs11864644	T	C	19.2972	-0.139804	0.0318253	5.00876e-06	0.0189	0.0744	0.7999
genus Ruminococcus gnavus group	rs12136548	C	T	21.0738	0.0901946	0.0196476	3.09628e-06	0.0035	0.0519	0.9458
genus Ruminococcus gnavus group	rs12989336	G	A	20.3051	-0.0846861	0.0187936	7.11803e-06	-0.0338	0.0527	0.5212
genus Ruminococcus gnavus group	rs13163520	G	A	29.6609	-0.127377	0.0233883	5.61009e-08	0.0523	0.0607	0.3886
genus Ruminococcus gnavus group	rs2909242	A	C	24.5884	0.0909965	0.018351	7.40952e-07	-0.0046	0.0502	0.9266
genus Ruminococcus gnavus group	rs3124783	G	A	21.6819	0.11599	0.0249099	2.6652e-06	-0.0915	0.0698	0.19
genus Ruminococcus gnavus group	rs4388134	T	C	19.7687	0.0904997	0.0203544	9.11633e-06	-0.0264	0.0528	0.6165
genus Ruminococcus gnavus group	rs62167033	T	C	21.8606	0.185289	0.0396295	3.49526e-06	0.0607	0.1186	0.6087
genus Ruminococcus gnavus group	rs78399089	T	C	19.558	0.144445	0.0326618	6.62995e-06	0.0329	0.0738	0.6553
genus Ruminococcus gnavus group	rs934940	A	C	20.934	-0.105045	0.0229588	2.73703e-06	-0.0698	0.0692	0.3134
genus Ruminococcus gnavus group	rs9872758	T	C	23.1132	0.0849233	0.0176643	1.66027e-06	0.0092	0.0473	0.8465
genus Ruminococcus torques group	rs10904297	A	G	18.5308	-0.167804	0.0389812	2.68714e-06	0.1437	0.1605	0.3707
genus Ruminococcus torques group	rs10967781	C	A	20.095	0.0507994	0.0113322	8.36874e-06	-0.063	0.0519	0.225
genus Ruminococcus torques group	rs12434631	A	G	23.711	0.074697	0.0153401	2.77249e-06	-0.0642	0.0762	0.3992
genus Ruminococcus torques group	rs1475330	C	T	19.6149	-0.0523492	0.01182	8.1343e-06	0.0653	0.0556	0.24
genus Ruminococcus torques group	rs35866622	T	C	31.285	-0.0612024	0.0109421	2.21335e-08	0.0297	0.0499	0.551099
genus Ruminococcus torques group	rs4073731	T	C	21.0135	0.0651948	0.0142221	4.05247e-06	0.0136	0.0639	0.8312
genus Ruminococcus torques group	rs77034621	T	G	20.3594	-0.151553	0.0335878	6.06876e-06	-0.054	0.1773	0.760599
genus Ruminococcus torques group	rs8080469	G	A	21.0194	0.0490727	0.0107036	3.49526e-06	-0.1417	0.0472	0.00265497
genus Ruminococcus torques group	rs8141465	G	A	20.0235	-0.0480778	0.0107442	9.64828e-06	-0.0011	0.0491	0.9826
genus Ruminococcus1	rs10167839	A	G	19.9518	0.0519509	0.0116306	8.09245e-06	-0.049	0.0494	0.3212
genus Ruminococcus1	rs11783695	G	T	20.6886	-0.0734114	0.0161398	4.72683e-06	0.0695	0.065	0.2852
genus Ruminococcus1	rs17781867	C	T	22.2746	0.0999271	0.0211728	1.96336e-06	0.2454	0.0928	0.00818597
genus Ruminococcus1	rs3819978	C	T	19.5566	-0.11504	0.0260137	8.74138e-06	-0.0302	0.0887	0.7339
genus Ruminococcus1	rs6105066	T	C	20.4467	-0.0607052	0.013425	5.05918e-06	-0.0003	0.0532	0.996
genus Ruminococcus1	rs6493760	T	C	21.3343	-0.0535262	0.0115885	3.38361e-06	0.073	0.0496	0.1409
genus Ruminococcus1	rs7117576	A	G	23.5613	0.0829505	0.0170891	6.47978e-07	-0.013	0.0818	0.8736
genus Ruminococcus1	rs7583465	C	T	21.9521	0.0527654	0.0112619	2.55611e-06	0.0029	0.0472	0.9513
genus Ruminococcus1	rs78572139	G	A	20.0261	0.125038	0.0279411	5.23106e-06	-0.0562	0.079	0.477
genus Ruminococcus1	rs78613526	G	A	20.7573	0.167497	0.0367639	5.11423e-06	-0.0166	0.1096	0.8798
genus Ruminococcus2	rs12406309	A	C	19.7279	-0.063193	0.0142275	9.78949e-06	0.0106	0.057	0.852
genus Ruminococcus2	rs12986628	T	C	22.5719	-0.0665937	0.0140168	2.142e-06	-0.0167	0.0595	0.779301
genus Ruminococcus2	rs1819812	G	T	20.7563	0.0842356	0.0184893	5.28433e-06	-0.0279	0.1061	0.7926
genus Ruminococcus2	rs2368224	T	G	20.734	0.199648	0.0438453	3.62928e-06	-0.1851	0.1089	0.0892093
genus Ruminococcus2	rs2846589	T	G	20.1245	-0.0522093	0.0116382	7.58892e-06	0.0659	0.0484	0.1732
[truncated: 111 more rows]

## Sheet: Table S2
Table S2 The results of heterogeneity test of gut microbiota IVs
Bacterial taxa (exposure)	Q	df	P-value
phylum Tenericutes	8.793	10	0.552
class Bacteroidia	12.549	13	0.483
class Mollicutes	8.793	10	0.552
order Bacteroidales	12.549	13	0.483
genus Dialister	14.367	10	0.157
genus Erysipelatoclostridium	9.613	14	0.79
genus Eubacterium (brachy group)	8.657	9	0.47
genus Eubacterium (hallii group)	12.048	15	0.675
genus Holdemania	5.192	13	0.971
genus Ruminococcus (torques group)	7.914	8	0.442
genus Veillonella	2.482	5	0.779

## Sheet: Table S3
Table S3 The results of directional horizontal pleiotropy test for gut microbiota IVs
Bacterial taxa (exposure)	MR-Egger			MR-PRESSO (outlier-corrected results)
	Egger_Intercept	SE	P-value	P-value
phylum Tenericutes	0.067	0.064	0.323	0.616
class Bacteroidia	0.027	0.038	0.498	0.529
class Mollicutes	0.067	0.064	0.323	0.582
order Bacteroidales	0.027	0.038	0.498	0.541
genus Dialister	0.139	0.076	0.101	0.183
genus Erysipelatoclostridium	0.044	0.056	0.444	0.804
genus Eubacterium (brachy group)	-0.012	0.076	0.88	0.523
genus Eubacterium (hallii group)	-0.018	0.033	0.596	0.715
genus Holdemania	-0.067	0.051	0.219	0.958
genus Ruminococcus (torques group)	-0.068	0.064	0.323	0.447
genus Veillonella	0.03	0.17	0.868	0.789

## Sheet: Table S4
Table S4 The selected IVs in the MR study of causal effect of ICP on gut microbiota
Bacterial taxa (outcomes)	SNP	Effect allele	Other allele	F-stastistics	Exposure (ICP)			Outcomes (Bacterial taxa)
					Beta	SE	P-value	Beta	SE	P-value
phylum Tenericutes	rs10504255	A	G	60.4728	-0.3826	0.0492	7.15484e-15	-0.0527741	0.0142347	0.000290543
phylum Tenericutes	rs1260326	C	T	31.2879	0.278	0.0497	2.29198e-08	0.000651808	0.0135701	0.968805
phylum Tenericutes	rs17209837	C	T	52.9638	-0.5269	0.0724	3.39234e-13	-0.0411088	0.0192574	0.0517595
phylum Tenericutes	rs2161037	A	G	51.7977	-0.3433	0.0477	6.52529e-13	0.000168839	0.0136317	0.996732
phylum Tenericutes	rs6748810	G	A	107.694	-0.5002	0.0482	3.05985e-25	0.00284593	0.0135142	0.818157
class Bacteroidia	rs10504255	A	G	60.4728	-0.3826	0.0492	7.15484e-15	0.0146945	0.011294	0.222853
class Bacteroidia	rs1260326	C	T	31.2879	0.278	0.0497	2.29198e-08	0.0105764	0.0107129	0.315306
class Bacteroidia	rs17209837	C	T	52.9638	-0.5269	0.0724	3.39234e-13	0.0283593	0.0150979	0.0506267
class Bacteroidia	rs2161037	A	G	51.7977	-0.3433	0.0477	6.52529e-13	-0.0004188	0.0106923	0.989249
class Bacteroidia	rs6748810	G	A	107.694	-0.5002	0.0482	3.05985e-25	0.00513364	0.0106688	0.640463
class Mollicutes	rs10504255	A	G	60.4728	-0.3826	0.0492	7.15484e-15	-0.0527741	0.0142347	0.000290543
class Mollicutes	rs1260326	C	T	31.2879	0.278	0.0497	2.29198e-08	0.000651808	0.0135701	0.968805
class Mollicutes	rs17209837	C	T	52.9638	-0.5269	0.0724	3.39234e-13	-0.0411088	0.0192574	0.0517595
class Mollicutes	rs2161037	A	G	51.7977	-0.3433	0.0477	6.52529e-13	0.000168839	0.0136317	0.996732
class Mollicutes	rs6748810	G	A	107.694	-0.5002	0.0482	3.05985e-25	0.00284593	0.0135142	0.818157
order Bacteroidales	rs10504255	A	G	60.4728	-0.3826	0.0492	7.15484e-15	0.0146945	0.011294	0.222853
order Bacteroidales	rs1260326	C	T	31.2879	0.278	0.0497	2.29198e-08	0.0105764	0.0107129	0.315306
order Bacteroidales	rs17209837	C	T	52.9638	-0.5269	0.0724	3.39234e-13	0.0283593	0.0150979	0.0506267
order Bacteroidales	rs2161037	A	G	51.7977	-0.3433	0.0477	6.52529e-13	-0.0004188	0.0106923	0.989249
order Bacteroidales	rs6748810	G	A	107.694	-0.5002	0.0482	3.05985e-25	0.00513364	0.0106688	0.640463
genus Dialister	rs10504255	A	G	60.4728	-0.3826	0.0492	7.15484e-15	-0.0085206	0.0139369	0.525585
genus Dialister	rs1260326	C	T	31.2879	0.278	0.0497	2.29198e-08	0.012096	0.0132343	0.378043
genus Dialister	rs17209837	C	T	52.9638	-0.5269	0.0724	3.39234e-13	-0.0039681	0.018693	0.839974
genus Dialister	rs2161037	A	G	51.7977	-0.3433	0.0477	6.52529e-13	-0.0140071	0.013195	0.288472
genus Dialister	rs6748810	G	A	107.694	-0.5002	0.0482	3.05985e-25	-0.00607518	0.0131898	0.631283
genus Erysipelatoclostridium	rs10504255	A	G	60.4728	-0.3826	0.0492	7.15484e-15	-0.0102152	0.0153139	0.436041
genus Erysipelatoclostridium	rs1260326	C	T	31.2879	0.278	0.0497	2.29198e-08	-0.00903625	0.0146444	0.540805
genus Erysipelatoclostridium	rs17209837	C	T	52.9638	-0.5269	0.0724	3.39234e-13	-0.0229164	0.0209123	0.320262
genus Erysipelatoclostridium	rs2161037	A	G	51.7977	-0.3433	0.0477	6.52529e-13	0.0126323	0.0145073	0.368612
genus Erysipelatoclostridium	rs6748810	G	A	107.694	-0.5002	0.0482	3.05985e-25	0.0230749	0.0145766	0.117302
genus Eubacterium (brachy group)	rs10504255	A	G	60.4728	-0.3826	0.0492	7.15484e-15	0.024444	0.0239194	0.329993
genus Eubacterium (brachy group)	rs1260326	C	T	31.2879	0.278	0.0497	2.29198e-08	-0.0282299	0.0228674	0.215997
genus Eubacterium (brachy group)	rs2161037	A	G	51.7977	-0.3433	0.0477	6.52529e-13	0.0140618	0.0229095	0.567373
genus Eubacterium (brachy group)	rs6748810	G	A	107.694	-0.5002	0.0482	3.05985e-25	0.00863996	0.0228142	0.710734
genus Eubacterium (hallii group)	rs10504255	A	G	60.4728	-0.3826	0.0492	7.15484e-15	0.0195006	0.011888	0.127652
genus Eubacterium (hallii group)	rs1260326	C	T	31.2879	0.278	0.0497	2.29198e-08	0.00807711	0.0112694	0.491432
genus Eubacterium (hallii group)	rs2161037	A	G	51.7977	-0.3433	0.0477	6.52529e-13	0.00779519	0.0112159	0.515962
genus Eubacterium (hallii group)	rs6748810	G	A	107.694	-0.5002	0.0482	3.05985e-25	0.00160932	0.0112205	0.901416
genus Holdemania	rs10504255	A	G	60.4728	-0.3826	0.0492	7.15484e-15	0.00327498	0.0158169	0.828121
genus Holdemania	rs1260326	C	T	31.2879	0.278	0.0497	2.29198e-08	-0.00989082	0.0151607	0.516351
genus Holdemania	rs17209837	C	T	52.9638	-0.5269	0.0724	3.39234e-13	0.0130004	0.0217239	0.525824
genus Holdemania	rs2161037	A	G	51.7977	-0.3433	0.0477	6.52529e-13	-0.0157297	0.0150913	0.305342
genus Holdemania	rs6748810	G	A	107.694	-0.5002	0.0482	3.05985e-25	0.00302167	0.0151113	0.841077
genus Ruminococcus (torques group)	rs10504255	A	G	60.4728	-0.3826	0.0492	7.15484e-15	0.024081	0.0114539	0.0378068
genus Ruminococcus (torques group)	rs1260326	C	T	31.2879	0.278	0.0497	2.29198e-08	-0.0145115	0.0108697	0.184717
genus Ruminococcus (torques group)	rs17209837	C	T	52.9638	-0.5269	0.0724	3.39234e-13	0.00425758	0.0153395	0.725558
genus Ruminococcus (torques group)	rs2161037	A	G	51.7977	-0.3433	0.0477	6.52529e-13	0.0211742	0.0108452	0.0467746
genus Ruminococcus (torques group)	rs6748810	G	A	107.694	-0.5002	0.0482	3.05985e-25	-0.012989	0.0108304	0.23014
genus Veillonella	rs10504255	A	G	60.4728	-0.3826	0.0492	7.15484e-15	0.000624782	0.0159026	0.992473
genus Veillonella	rs17209837	C	T	52.9638	-0.5269	0.0724	3.39234e-13	-0.0059848	0.0210128	0.884113
genus Veillonella	rs2161037	A	G	51.7977	-0.3433	0.0477	6.52529e-13	-0.00343926	0.0150934	0.829947
genus Veillonella	rs6748810	G	A	107.694	-0.5002	0.0482	3.05985e-25	-0.00458015	0.0149784	0.774863

## Sheet: Table S5
Table S5 MR estimates of causal efffect of ICP on gut microbiota
Bacterial taxa (outcomes)	MR method	No.SNP	Beta	SE	OR	95%CI	P-value
phylum Tenericutes	ML	5	0.04	0.017	1.041	1.008-1.075	0.015
	MR-Egger	5	0.051	0.145	1.052	0.792-1.399	0.749
	Weighted median	5	0.000392	0.023	1	0.957-1.046	0.986
	IVW	5	0.039	0.028	1.04	0.983-1.099	0.171
	Weighted mode	5	-0.003	0.025	0.997	0.949-1.046	0.9
class Bacteroidia	ML	5	-0.017	0.013	0.983	0.959-1.008	0.181
	MR-Egger	5	-0.098	0.056	0.907	0.812-1.012	0.18
	Weighted median	5	-0.015	0.016	0.985	0.955-1.016	0.337
	IVW	5	-0.017	0.014	0.983	0.957-1.010	0.218
	Weighted mode	5	-0.016	0.021	0.984	0.945-1.025	0.484
class Mollicutes	ML	5	0.04	0.017	1.041	1.008-1.075	0.015
	MR-Egger	5	0.051	0.145	1.052	0.792-1.399	0.749
	Weighted median	5	0.000392	0.023	1	0.957-1.046	0.986
	IVW	5	0.039	0.028	1.04	0.983-1.099	0.171
	Weighted mode	5	-0.003	0.025	0.997	0.949-1.047	0.902
order Bacteroidales	ML	5	-0.017	0.013	0.983	0.959-1.008	0.181
	MR-Egger	5	-0.098	0.056	0.907	0.812-1.012	0.18
	Weighted median	5	-0.015	0.016	0.985	0.954-1.017	0.353
	IVW	5	-0.017	0.014	0.983	0.957-1.010	0.218
	Weighted mode	5	-0.016	0.02	0.984	0.946-1.025	0.482
genus Dialister	ML	5	0.021	0.016	1.021	0.991-1.053	0.175
	MR-Egger	5	-0.035	0.069	0.966	0.843-1.107	0.653
	Weighted median	5	0.017	0.019	1.017	0.981-1.055	0.362
	IVW	5	0.021	0.016	1.021	0.991-1.053	0.174
	Weighted mode	5	0.013	0.024	1.013	0.968-1.061	0.602
genus Erysipelatoclostridium	ML	5	-0.026	0.019	0.974	0.938-1.012	0.179
	MR-Egger	5	-0.058	0.094	0.944	0.785-1.134	0.6
	Weighted median	5	-0.038	0.023	0.963	0.920-1.007	0.101
	IVW	5	-0.026	0.019	0.975	0.939-1.012	0.18
	Weighted mode	5	-0.043	0.027	0.958	0.908-1.011	0.218
genus Eubacterium (brachy group)	ML	5	-0.045	0.027	0.956	0.906-1.008	0.095
	MR-Egger	5	0.041	0.12	1.042	0.823-1.319	0.754
	Weighted median	5	-0.044	0.032	0.957	0.898-1.019	0.17
	IVW	5	-0.045	0.027	0.956	0.906-1.008	0.094
	Weighted mode	5	-0.049	0.042	0.952	0.877-1.034	0.31
genus Eubacterium (hallii group)	ML	5	-0.014	0.015	0.986	0.958-1.015	0.351
	MR-Egger	5	-0.032	0.082	0.968	0.825-1.137	0.731
	Weighted median	5	-0.012	0.017	0.988	0.955-1.022	0.487
	IVW	5	-0.014	0.015	0.986	0.958-1.015	0.353
	Weighted mode	5	-0.01	0.023	0.99	0.947-1.035	0.691
genus Holdemania	ML	5	-0.005	0.018	0.995	0.961-1.031	0.796
	MR-Egger	5	-0.022	0.08	0.978	0.837-1.144	0.8
	Weighted median	5	-0.008	0.021	0.992	0.952-1.035	0.725
	IVW	5	-0.005	0.018	0.995	0.961-1.031	0.797
	Weighted mode	5	-0.012	0.027	0.988	0.937-1.042	0.684
genus Ruminococcus (torques group)	ML	5	-0.02	0.013	0.98	0.955-1.005	0.119
	MR-Egger	5	0.112	0.062	1.119	0.991-1.262	0.167
	Weighted median	5	-0.02	0.018	0.98	0.945-1.016	0.277
	IVW	5	-0.02	0.019	0.98	0.944-1.018	0.308
	Weighted mode	5	-0.06	0.034	0.941	0.882-1.005	0.146
genus Veillonella	ML	5	0.008	0.019	1.008	0.971-1.045	0.685
	MR-Egger	5	0.02	0.108	1.02	0.825-1.261	0.873
	Weighted median	5	0.009	0.021	1.01	0.969-1.051	0.648
	IVW	5	0.008	0.019	1.008	0.971-1.045	0.685
	Weighted mode	5	0.01	0.025	1.01	0.962-1.060	0.722
MR, Mendelian radomization; ICP, Intrahepatic cholestasis of pregnancy; SNP, Single nucleotide polymorphism; OR, Odds ratio; CI, Confidence interval; ML, Maxium likelihood; IVW, Inverse variance weighted

## Sheet: Table S6
Table S6 The results of heterogeneity test of ICP IVs
Bacterial taxa (outcomes)	Q	df	P-value
phylum Tenericutes	12.5	4	0.014
class Bacteroidia	4.659	4	0.324
class Mollicutes	12.5	4	0.014
order Bacteroidales	4.659	4	0.324
genus Dialister	0.747	4	0.945
genus Erysipelatoclostridium	2.291	3	0.514
genus Eubacterium (brachy group)	0.944	4	0.918
genus Eubacterium (hallii group)	2.845	3	0.416
genus Holdemania	1.887	4	0.757
genus Ruminococcus (torques group)	9.151	4	0.057
genus Veillonella	0.064	3	0.996

## Sheet: Table S7
Table S7 The results of directional horizontal pleiotropy test for ICP IVs
Bacterial taxa (Outcomes)	MR-Egger			MR-PRESSO (Global test)
	Egger_Intercept	SE	P-value	P-value
phylum Tenericutes	-0.005	0.059	0.937	0.063
class Bacteroidia	0.034	0.023	0.235	0.428
calss Mollicutes	-0.005	0.059	0.937	0.05
order Bacteroidales	0.034	0.023	0.235	0.415
genus Dialister	0.023	0.028	0.47	0.953
genus Erysipelatoclostridium	0.013	0.036	0.759	0.523
genus Eubacterium (brachy group)	-0.036	0.048	0.514	0.915
genus Eubacterium (hallii group)	0.007	0.031	0.837	0.483
genus Holdemania	0.007	0.032	0.837	0.807
genus Ruminococcus (torques group)	-0.055	0.025	0.116	0.115
genus Veillonella	-0.005	0.047	0.921	0.998
